# Supplementary material for: Coping mechanisms to drug stock-outs among patients seeking mental healthcare at outpatient department in Butabika National Referral Mental Hospital, Uganda: A cross-sectional study
Source: PLoS One. 2026 Feb 4;21(2):e0340898. doi: 10.1371/journal.pone.0340898 (PMC12871970; doi:10.1371/journal.pone.0340898)
Supplement: S1 File — (XLSX) [file pone.0340898.s001.xlsx]

## Sheet: Sheet1
id	uuid	diagnosis	psychosis	mood_disorders	substance_use_disorders	seizure_disorders	others	not_indicated	drug	days	dispensed	duration	form	prescribed	status
327766995	37714fdb-f9b3-466e-94aa-ed4499ccc6c1	Psychosis Mood Disorders	1	1	0	0	0	0	artane	10	1	10	tablets	1	full
327766995	37714fdb-f9b3-466e-94aa-ed4499ccc6c1	Psychosis Mood Disorders	1	1	0	0	0	0	carbamazepine	60	1	60	tablets	1	full
327766995	37714fdb-f9b3-466e-94aa-ed4499ccc6c1	Psychosis Mood Disorders	1	1	0	0	0	0	risperidone	0	0	30	tablets	1	none
327766995	37714fdb-f9b3-466e-94aa-ed4499ccc6c1	Psychosis Mood Disorders	1	1	0	0	0	0	stelazine	60	1	60	tablets	1	full
327767464	3dd612fc-471b-42d3-9872-494aaa9d41a0	Psychosis Mood Disorders	1	1	0	0	0	0	artane	10	1	10	tablets	1	full
327767464	3dd612fc-471b-42d3-9872-494aaa9d41a0	Psychosis Mood Disorders	1	1	0	0	0	0	chlorpromazine	60	1	60	tablets	1	full
327767464	3dd612fc-471b-42d3-9872-494aaa9d41a0	Psychosis Mood Disorders	1	1	0	0	0	0	fluphenazine	1	1	1	injectables	1	full
327767464	3dd612fc-471b-42d3-9872-494aaa9d41a0	Psychosis Mood Disorders	1	1	0	0	0	0	stelazine	60	1	60	tablets	1	full
327767627	6961ed16-f068-4c7e-a35d-c23dd3ac4592	Psychosis Mood Disorders	1	1	0	0	0	0	carbamazepine	60	1	60	tablets	1	full
327767627	6961ed16-f068-4c7e-a35d-c23dd3ac4592	Psychosis Mood Disorders	1	1	0	0	0	0	stelazine	90	1	90	tablets	1	full
327767836	1af926c1-b095-4f96-92b0-9cb18115b223	Psychosis Seizure Disorders	1	0	0	1	0	0	artane	15	1	15	tablets	1	full
327767836	1af926c1-b095-4f96-92b0-9cb18115b223	Psychosis Seizure Disorders	1	0	0	1	0	0	risperidone	0	0	30	tablets	1	none
327767836	1af926c1-b095-4f96-92b0-9cb18115b223	Psychosis Seizure Disorders	1	0	0	1	0	0	sodium	90	1	90	tablets	1	full
327768161	c3ee0ffc-a0d3-4f9e-91bb-4e9564e2f2ad	Psychosis Seizure Disorders	1	0	0	1	0	0	artane	10	1	10	tablets	1	full
327768161	c3ee0ffc-a0d3-4f9e-91bb-4e9564e2f2ad	Psychosis Seizure Disorders	1	0	0	1	0	0	carbamazepine	60	1	60	tablets	1	full
327768161	c3ee0ffc-a0d3-4f9e-91bb-4e9564e2f2ad	Psychosis Seizure Disorders	1	0	0	1	0	0	fluphenazine	1	1	1	injectables	1	full
327768161	c3ee0ffc-a0d3-4f9e-91bb-4e9564e2f2ad	Psychosis Seizure Disorders	1	0	0	1	0	0	stelazine	60	1	60	tablets	1	full
327768456	9fd3843b-913a-47a6-be61-1b82b936cdcb	Psychosis Seizure Disorders	1	0	0	1	0	0	artane	15	1	15	tablets	1	full
327768456	9fd3843b-913a-47a6-be61-1b82b936cdcb	Psychosis Seizure Disorders	1	0	0	1	0	0	olanzapine	0	0	0	tablets	1	none
327768456	9fd3843b-913a-47a6-be61-1b82b936cdcb	Psychosis Seizure Disorders	1	0	0	1	0	0	sodium	60	1	60	tablets	1	full
327768855	b37c3cda-ae31-48c7-955f-85bd5494e061	Seizure Disorders	0	0	0	1	0	0	fluanxol	0	0	1	injectables	1	none
327768855	b37c3cda-ae31-48c7-955f-85bd5494e061	Seizure Disorders	0	0	0	1	0	0	lamotrigine	60	1	60	tablets	1	full
327768855	b37c3cda-ae31-48c7-955f-85bd5494e061	Seizure Disorders	0	0	0	1	0	0	procyclidine	0	0	60	tablets	1	none
327769021	3f9a3d84-e691-414e-81ba-73ef8df9bf06	Seizure Disorders	0	0	0	1	0	0	amitriptyline	30	1	30	tablets	1	full
327769021	3f9a3d84-e691-414e-81ba-73ef8df9bf06	Seizure Disorders	0	0	0	1	0	0	lamotrigine	60	1	60	tablets	1	full
327769021	3f9a3d84-e691-414e-81ba-73ef8df9bf06	Seizure Disorders	0	0	0	1	0	0	sodium	60	1	60	tablets	1	full
327769433	04950fd3-8c92-4ecf-8980-4686cc861eb8	Psychosis Seizure Disorders	1	0	0	1	0	0	artane	10	1	10	tablets	1	full
327769433	04950fd3-8c92-4ecf-8980-4686cc861eb8	Psychosis Seizure Disorders	1	0	0	1	0	0	olanzapine	0	0	60	tablets	1	none
327769433	04950fd3-8c92-4ecf-8980-4686cc861eb8	Psychosis Seizure Disorders	1	0	0	1	0	0	sodium	60	1	60	tablets	1	full
327769808	ae6ae083-c398-4768-b3cb-56488c51a5a9	Psychosis	1	0	0	0	0	0	artane	5	1	5	tablets	1	full
327769808	ae6ae083-c398-4768-b3cb-56488c51a5a9	Psychosis	1	0	0	0	0	0	chlorpromazine	30	1	30	tablets	1	full
327769808	ae6ae083-c398-4768-b3cb-56488c51a5a9	Psychosis	1	0	0	0	0	0	fluphenazine	1	1	1	injectables	1	full
327769808	ae6ae083-c398-4768-b3cb-56488c51a5a9	Psychosis	1	0	0	0	0	0	stelazine	30	1	30	tablets	1	full
327770262	5e6d7bbf-5f00-4ded-99dc-694687618390	Psychosis	1	0	0	0	0	0	olanzapine	0	0	60	tablets	1	none
327770262	5e6d7bbf-5f00-4ded-99dc-694687618390	Psychosis	1	0	0	0	0	0	procyclidine	0	0	60	tablets	1	none
327770389	2647c822-3ebd-46b1-8b46-1083124a9efd	Seizure Disorders	0	0	0	1	0	0	sodium	30	1	30	tablets	1	full
327770748	c4b01bac-d586-4040-93ee-df816041abb1	Psychosis Mood Disorders	1	1	0	0	0	0	artane	10	1	10	tablets	1	full
327770748	c4b01bac-d586-4040-93ee-df816041abb1	Psychosis Mood Disorders	1	1	0	0	0	0	fluoxetine	60	1	60	capsules	1	full
327770748	c4b01bac-d586-4040-93ee-df816041abb1	Psychosis Mood Disorders	1	1	0	0	0	0	risperidone	30	1	60	tablets	1	partial
327770854	e7122738-745f-4922-871d-a2022a4d07b7	Mood Disorders	0	1	0	0	0	0	carbamazepine	60	1	60	tablets	1	full
327770854	e7122738-745f-4922-871d-a2022a4d07b7	Mood Disorders	0	1	0	0	0	0	fluoxetine	60	1	60	capsules	1	full
327770942	265193c8-553f-4837-981a-61661f3437b1	Seizure Disorders	0	0	0	1	0	0	sodium	30	1	30	tablets	1	full
327771403	6751ba53-ec8e-402f-9b7d-3eac9c621d0a	Psychosis	1	0	0	0	0	0	artane	10	1	10	tablets	1	full
327771403	6751ba53-ec8e-402f-9b7d-3eac9c621d0a	Psychosis	1	0	0	0	0	0	carbamazepine	60	1	60	tablets	1	full
327771403	6751ba53-ec8e-402f-9b7d-3eac9c621d0a	Psychosis	1	0	0	0	0	0	fluanxol	0	0	1	injectables	1	none
327771403	6751ba53-ec8e-402f-9b7d-3eac9c621d0a	Psychosis	1	0	0	0	0	0	olanzapine	0	0	60	tablets	1	none
327771644	d34762c0-5518-46e6-b2ff-f4a3a493ef7e	Psychosis	1	0	0	0	0	0	artane	0	0	15	tablets	1	none
327771644	d34762c0-5518-46e6-b2ff-f4a3a493ef7e	Psychosis	1	0	0	0	0	0	olanzapine	0	0	90	tablets	1	none
327771997	bc0118f2-06ad-4f27-b454-8a57df17202a	Psychosis	1	0	0	0	0	0	artane	10	1	10	tablets	1	full
327771997	bc0118f2-06ad-4f27-b454-8a57df17202a	Psychosis	1	0	0	0	0	0	stelazine	60	1	60	tablets	1	full
327771997	bc0118f2-06ad-4f27-b454-8a57df17202a	Psychosis	1	0	0	0	0	0	ziclopentixol	0	0	1	injectables	1	none
327772161	1a270ed2-c25a-43bb-affa-c814b399d746	Substabce use disorders	0	0	1	0	0	0	amitriptyline	30	1	30	tablets	1	full
327772161	1a270ed2-c25a-43bb-affa-c814b399d746	Substabce use disorders	0	0	1	0	0	0	fluoxetine	30	1	30	capsules	1	full
327772578	38ac0041-82f0-4eb3-bbbb-3696f92fa179	Psychosis	1	0	0	0	0	0	chlorpromazine	60	1	90	tablets	1	partial
327772578	38ac0041-82f0-4eb3-bbbb-3696f92fa179	Psychosis	1	0	0	0	0	0	risperidone	30	1	90	tablets	1	partial
327772694	a378b7f6-6d3b-4b67-a591-46f4c63ded52	Mood Disorders	0	1	0	0	0	0	fluoxetine	60	1	60	capsules	1	full
327772949	d2f5bf75-1847-4534-b76e-61d71be8e927	Psychosis Mood Disorders	1	1	0	0	0	0	artane	10	1	10	tablets	1	full
327772949	d2f5bf75-1847-4534-b76e-61d71be8e927	Psychosis Mood Disorders	1	1	0	0	0	0	chlorpromazine	60	1	60	tablets	1	full
327772949	d2f5bf75-1847-4534-b76e-61d71be8e927	Psychosis Mood Disorders	1	1	0	0	0	0	risperidone	60	1	60	tablets	1	full
327773181	ea8c5cea-1b48-44c8-9e7d-21be39c56dff	Psychosis Seizure Disorders	1	0	0	1	0	0	artane	15	1	15	tablets	1	full
327773181	ea8c5cea-1b48-44c8-9e7d-21be39c56dff	Psychosis Seizure Disorders	1	0	0	1	0	0	fluphenazine	1	1	1	injectables	1	full
327773181	ea8c5cea-1b48-44c8-9e7d-21be39c56dff	Psychosis Seizure Disorders	1	0	0	1	0	0	sodium	90	1	90	tablets	1	full
327773181	ea8c5cea-1b48-44c8-9e7d-21be39c56dff	Psychosis Seizure Disorders	1	0	0	1	0	0	stelazine	60	1	90	tablets	1	partial
327773270	067c2ddd-eefd-4930-bf65-ccdba63a7852	Seizure Disorders	0	0	0	1	0	0	phenytoin	0	0	30	capsules	1	none
327773524	5fe720fa-9b63-48c2-a8c6-efbeaeec8fdb	Substabce use disorders	0	0	1	0	0	0	carbamazepine	90	1	90	tablets	1	full
327773524	5fe720fa-9b63-48c2-a8c6-efbeaeec8fdb	Substabce use disorders	0	0	1	0	0	0	fluoxetine	60	1	90	capsules	1	partial
327773664	0e8364a7-6331-473b-b362-7c74fa678349	Seizure Disorders	0	0	0	1	0	0	diazepam	5	1	5	tablets	1	full
327773664	0e8364a7-6331-473b-b362-7c74fa678349	Seizure Disorders	0	0	0	1	0	0	lamotrigine	30	1	30	tablets	1	full
327773785	d03a98fa-a85a-490d-a1e3-409936e5882e	Mood Disorders Seizure Disorders	0	1	0	1	0	0	fluoxetine	60	1	90	capsules	1	partial
327773785	d03a98fa-a85a-490d-a1e3-409936e5882e	Mood Disorders Seizure Disorders	0	1	0	1	0	0	lamotrigine	60	1	90	tablets	1	partial
327773990	b585d219-0290-4f5d-b1c5-bf55bbefd7a9	Mood Disorders	0	1	0	0	0	0	fluanxol	0	0	1	injectables	1	none
327773990	b585d219-0290-4f5d-b1c5-bf55bbefd7a9	Mood Disorders	0	1	0	0	0	0	olanzapine	0	0	90	tablets	1	none
327773990	b585d219-0290-4f5d-b1c5-bf55bbefd7a9	Mood Disorders	0	1	0	0	0	0	procyclidine	0	0	90	tablets	1	none
327774089	ec6daabb-57c8-4d90-8701-c5a281e0f78a	Psychosis	1	0	0	0	0	0	artane	10	1	10	tablets	1	full
327774089	ec6daabb-57c8-4d90-8701-c5a281e0f78a	Psychosis	1	0	0	0	0	0	carbamazepine	90	1	90	tablets	1	full
327774089	ec6daabb-57c8-4d90-8701-c5a281e0f78a	Psychosis	1	0	0	0	0	0	haloperidol	60	1	90	tablets	1	partial
327774303	8567d551-6ae7-4ed5-9699-da4e1fe82fb1	Mood Disorders	0	1	0	0	0	0	artane	10	1	10	tablets	1	full
327774303	8567d551-6ae7-4ed5-9699-da4e1fe82fb1	Mood Disorders	0	1	0	0	0	0	carbamazepine	60	1	60	tablets	1	full
327774303	8567d551-6ae7-4ed5-9699-da4e1fe82fb1	Mood Disorders	0	1	0	0	0	0	fluoxetine	60	1	60	capsules	1	full
327774380	39c752fd-9d3c-4ec3-94f6-2561fdf331c3	Seizure Disorders	0	0	0	1	0	0	sodium	60	1	60	tablets	1	full
327774626	d055096a-abb8-4002-b967-3d75b28d2f71	Psychosis Mood Disorders	1	1	0	0	0	0	artane	10	1	10	tablets	1	full
327774626	d055096a-abb8-4002-b967-3d75b28d2f71	Psychosis Mood Disorders	1	1	0	0	0	0	fluoxetine	90	1	90	capsules	1	full
327774626	d055096a-abb8-4002-b967-3d75b28d2f71	Psychosis Mood Disorders	1	1	0	0	0	0	risperidone	60	1	90	capsules	1	partial
327775000	57fb2421-3780-42f3-b771-b9630d9ee26e	Psychosis Seizure Disorders	1	0	0	1	0	0	artane	15	1	15	tablets	1	full
327775000	57fb2421-3780-42f3-b771-b9630d9ee26e	Psychosis Seizure Disorders	1	0	0	1	0	0	carbamazepine	90	1	90	tablets	1	full
327775000	57fb2421-3780-42f3-b771-b9630d9ee26e	Psychosis Seizure Disorders	1	0	0	1	0	0	sodium	60	1	90	tablets	1	partial
327775000	57fb2421-3780-42f3-b771-b9630d9ee26e	Psychosis Seizure Disorders	1	0	0	1	0	0	stelazine	90	1	90	tablets	1	full
327775226	ddb2b082-d4f1-4ce7-b42a-1d9d467c6f95	Mood Disorders	0	1	0	0	0	0	artane	10	1	10	tablets	1	full
327775226	ddb2b082-d4f1-4ce7-b42a-1d9d467c6f95	Mood Disorders	0	1	0	0	0	0	carbamazepine	60	1	60	tablets	1	full
327775350	01ce5edd-902d-4b77-a09f-d644411d67cf	Psychosis	1	0	0	0	0	0	artane	15	1	15	tablets	1	full
327775350	01ce5edd-902d-4b77-a09f-d644411d67cf	Psychosis	1	0	0	0	0	0	olanzapine	0	0	90	tablets	1	none
327775519	7ef84c87-36eb-427f-a983-e7c6274bcf15	Psychosis	1	0	0	0	0	0	artane	15	1	15	tablets	1	full
327775519	7ef84c87-36eb-427f-a983-e7c6274bcf15	Psychosis	1	0	0	0	0	0	stelazine	90	1	90	tablets	1	full
327775519	7ef84c87-36eb-427f-a983-e7c6274bcf15	Psychosis	1	0	0	0	0	0	ziclopentixol	0	0	1	injectables	1	none
327775830	a9e13418-7abe-4684-beda-fb076bd9154b	Mood Disorders	0	1	0	0	0	0	artane	60	1	60	tablets	1	full
327775830	a9e13418-7abe-4684-beda-fb076bd9154b	Mood Disorders	0	1	0	0	0	0	carbamazepine	60	1	60	tablets	1	full
327775830	a9e13418-7abe-4684-beda-fb076bd9154b	Mood Disorders	0	1	0	0	0	0	fluoxetine	60	1	60	capsules	1	full
327776553	12e8cb1a-9914-4294-ab65-8bd0abc0994f	Psychosis Seizure Disorders	1	0	0	1	0	0	artane	10	1	10	tablets	1	full
327776553	12e8cb1a-9914-4294-ab65-8bd0abc0994f	Psychosis Seizure Disorders	1	0	0	1	0	0	chlorpromazine	60	1	60	tablets	1	full
327776553	12e8cb1a-9914-4294-ab65-8bd0abc0994f	Psychosis Seizure Disorders	1	0	0	1	0	0	fluphenazine	1	1	1	injectables	1	full
327776553	12e8cb1a-9914-4294-ab65-8bd0abc0994f	Psychosis Seizure Disorders	1	0	0	1	0	0	sodium	0	1	60	tablets	1	none
327776656	dce30a10-7334-4dbb-bf58-26324bc110a8	Psychosis Seizure Disorders	1	0	0	1	0	0	artane	15	1	15	tablets	1	full
327776656	dce30a10-7334-4dbb-bf58-26324bc110a8	Psychosis Seizure Disorders	1	0	0	1	0	0	chlorpromazine	90	1	90	tablets	1	full
327776656	dce30a10-7334-4dbb-bf58-26324bc110a8	Psychosis Seizure Disorders	1	0	0	1	0	0	sodium	60	1	90	tablets	1	partial
327779098	537c6db8-6c87-4be7-8978-1dc9f3814c87	Psychosis Mood Disorders	1	1	0	0	0	0	artane	10	1	10	tablets	1	full
327779098	537c6db8-6c87-4be7-8978-1dc9f3814c87	Psychosis Mood Disorders	1	1	0	0	0	0	carbamazepine	60	1	60	tablets	1	full
327779098	537c6db8-6c87-4be7-8978-1dc9f3814c87	Psychosis Mood Disorders	1	1	0	0	0	0	stelazine	60	1	60	tablets	1	full
327779384	34d682fc-51e7-4ac8-9722-e3d269d3e7bc	Mood Disorders	0	1	0	0	0	0	artane	15	1	15	tablets	1	full
327779384	34d682fc-51e7-4ac8-9722-e3d269d3e7bc	Mood Disorders	0	1	0	0	0	0	fluoxetine	60	1	90	capsules	1	partial
327779384	34d682fc-51e7-4ac8-9722-e3d269d3e7bc	Mood Disorders	0	1	0	0	0	0	risperidone	60	1	90	tablets	1	partial
327779642	452df875-02ff-443f-8fb1-fc427a6e72eb	Psychosis Mood Disorders	1	1	0	0	0	0	artane	10	1	10	tablets	1	full
327779642	452df875-02ff-443f-8fb1-fc427a6e72eb	Psychosis Mood Disorders	1	1	0	0	0	0	olanzapine	0	0	60	tablets	1	none
327779642	452df875-02ff-443f-8fb1-fc427a6e72eb	Psychosis Mood Disorders	1	1	0	0	0	0	stelazine	60	1	60	tablets	1	full
327779842	049cf026-11db-4f91-8ec7-8515b672f211	Psychosis Mood Disorders	1	1	0	0	0	0	artane	10	1	10	tablets	1	full
327779842	049cf026-11db-4f91-8ec7-8515b672f211	Psychosis Mood Disorders	1	1	0	0	0	0	chlorpromazine	60	1	60	tablets	1	full
327779842	049cf026-11db-4f91-8ec7-8515b672f211	Psychosis Mood Disorders	1	1	0	0	0	0	stelazine	60	1	60	tablets	1	full
327779994	93d21f12-3392-4e12-b22f-0b4f6ce13de8	Seizure Disorders	0	0	0	1	0	0	amitriptyline	30	1	30	tablets	1	full
327779994	93d21f12-3392-4e12-b22f-0b4f6ce13de8	Seizure Disorders	0	0	0	1	0	0	phenobarbitol	30	1	30	tablets	1	full
327780165	c83060d7-2357-423e-9e04-c9d4d25397d0	Mood Disorders	0	1	0	0	0	0	artane	15	1	15	tablets	1	full
327780165	c83060d7-2357-423e-9e04-c9d4d25397d0	Mood Disorders	0	1	0	0	0	0	carbamazepine	90	1	90	tablets	1	full
327780165	c83060d7-2357-423e-9e04-c9d4d25397d0	Mood Disorders	0	1	0	0	0	0	fluoxetine	90	1	90	capsules	1	full
327789945	3efe4757-e87d-4693-a4ad-849b6b387c4a	Mood Disorders Seizure Disorders	0	1	0	1	0	0	artane	10	1	10	tablets	1	full
327789945	3efe4757-e87d-4693-a4ad-849b6b387c4a	Mood Disorders Seizure Disorders	0	1	0	1	0	0	carbamazepine	60	1	60	tablets	1	full
327789945	3efe4757-e87d-4693-a4ad-849b6b387c4a	Mood Disorders Seizure Disorders	0	1	0	1	0	0	fluoxetine	60	1	60	capsules	1	full
327789945	3efe4757-e87d-4693-a4ad-849b6b387c4a	Mood Disorders Seizure Disorders	0	1	0	1	0	0	sodium	60	1	60	tablets	1	full
327790207	c4c163e2-2281-48fb-8121-3aa7bc1af885	Psychosis	1	0	0	0	0	0	artane	0	0	15	tablets	1	none
327790207	c4c163e2-2281-48fb-8121-3aa7bc1af885	Psychosis	1	0	0	0	0	0	fluanxol	0	0	1	injectables	1	none
327790207	c4c163e2-2281-48fb-8121-3aa7bc1af885	Psychosis	1	0	0	0	0	0	olanzapine	0	0	90	tablets	1	none
327790207	c4c163e2-2281-48fb-8121-3aa7bc1af885	Psychosis	1	0	0	0	0	0	procyclidine	0	0	90	tablets	1	none
327790410	58fc5fb1-e841-41e6-ba4a-859f7f62127c	Psychosis	1	0	0	0	0	0	artane	15	1	15	tablets	1	full
327790410	58fc5fb1-e841-41e6-ba4a-859f7f62127c	Psychosis	1	0	0	0	0	0	carbamazepine	60	1	60	tablets	1	full
327790410	58fc5fb1-e841-41e6-ba4a-859f7f62127c	Psychosis	1	0	0	0	0	0	fluphenazine	1	1	1	injectables	1	full
327790410	58fc5fb1-e841-41e6-ba4a-859f7f62127c	Psychosis	1	0	0	0	0	0	stelazine	90	1	90	tablets	1	full
327790654	44d40e75-690f-4299-8de8-c6ae31cb3291	Mood Disorders	0	1	0	0	0	0	artane	30	1	30	tablets	1	full
327790654	44d40e75-690f-4299-8de8-c6ae31cb3291	Mood Disorders	0	1	0	0	0	0	risperidone	15	1	30	tablets	1	partial
327790761	3b7b2534-3745-4737-b643-29bcd6b9fdc5	Psychosis	1	0	0	0	0	0	artane	30	1	30	tablets	1	full
327790761	3b7b2534-3745-4737-b643-29bcd6b9fdc5	Psychosis	1	0	0	0	0	0	olanzapine	0	0	30	tablets	1	none
327791246	f5afe9fc-6f0d-4a2c-999e-cb4e3c1d0b83	Psychosis	1	0	0	0	0	0	artane	5	1	30	tablets	1	partial
327791246	f5afe9fc-6f0d-4a2c-999e-cb4e3c1d0b83	Psychosis	1	0	0	0	0	0	carbamazepine	30	1	30	tablets	1	full
327791246	f5afe9fc-6f0d-4a2c-999e-cb4e3c1d0b83	Psychosis	1	0	0	0	0	0	chlorpromazine	30	1	30	tablets	1	full
327792202	21fbb8c4-2e9c-4490-a454-7097b7007519	Psychosis	1	0	0	0	0	0	artane	10	1	60	tablets	1	partial
327792202	21fbb8c4-2e9c-4490-a454-7097b7007519	Psychosis	1	0	0	0	0	0	chlorpromazine	60	1	60	tablets	1	full
327792433	be924e26-1fae-415b-91a3-e08974c0381a	Mood Disorders Seizure Disorders	0	1	0	1	0	0	fluoxetine	60	1	60	capsules	1	full
327792433	be924e26-1fae-415b-91a3-e08974c0381a	Mood Disorders Seizure Disorders	0	1	0	1	0	0	sodium	60	1	60	tablets	1	full
327792706	6ab8a87c-3be2-42fb-9b00-cc70cee13f88	Seizure Disorders	0	0	0	1	0	0	sodium	30	1	60	tablets	1	partial
327792889	a34a9a10-b76e-4fe9-aa9d-230fff9e72b3	Mood Disorders	0	1	0	0	0	0	fluoxetine	60	1	60	capsules	1	full
327793106	8768c36b-83f8-4e58-99e9-8841ed5a0baf	Psychosis	1	0	0	0	0	0	artane	10	1	60	tablets	1	partial
327793106	8768c36b-83f8-4e58-99e9-8841ed5a0baf	Psychosis	1	0	0	0	0	0	carbamazepine	60	1	60	tablets	1	full
327793106	8768c36b-83f8-4e58-99e9-8841ed5a0baf	Psychosis	1	0	0	0	0	0	chlorpromazine	60	1	60	tablets	1	full
327793283	f82eadb6-f63e-49ef-a217-5ef2e5512c4f	Psychosis Mood Disorders	1	1	0	0	0	0	artane	5	1	30	tablets	1	partial
327793283	f82eadb6-f63e-49ef-a217-5ef2e5512c4f	Psychosis Mood Disorders	1	1	0	0	0	0	fluoxetine	30	1	30	capsules	1	full
327793283	f82eadb6-f63e-49ef-a217-5ef2e5512c4f	Psychosis Mood Disorders	1	1	0	0	0	0	stelazine	30	1	30	tablets	1	full
327793500	fce81770-d966-448b-8cc5-0e65c0ddb8f8	Seizure Disorders	0	0	0	1	0	0	artane	5	1	30	tablets	1	partial
327793500	fce81770-d966-448b-8cc5-0e65c0ddb8f8	Seizure Disorders	0	0	0	1	0	0	carbamazepine	30	1	30	tablets	1	full
327793500	fce81770-d966-448b-8cc5-0e65c0ddb8f8	Seizure Disorders	0	0	0	1	0	0	olanzapine	0	0	30	tablets	1	none
327793782	120bac90-a9ec-4a02-b3ac-735b1c2b0086	Mood Disorders	0	1	0	0	0	0	artane	60	1	60	tablets	1	full
327793782	120bac90-a9ec-4a02-b3ac-735b1c2b0086	Mood Disorders	0	1	0	0	0	0	carbamazepine	60	1	60	tablets	1	full
327793782	120bac90-a9ec-4a02-b3ac-735b1c2b0086	Mood Disorders	0	1	0	0	0	0	chlorpromazine	60	1	60	tablets	1	full
327793909	eefa720a-efa9-48d9-83aa-1900a67fae4a	Psychosis	1	0	0	0	0	0	artane	60	1	60	tablets	1	full
327793909	eefa720a-efa9-48d9-83aa-1900a67fae4a	Psychosis	1	0	0	0	0	0	haloperidol	60	1	60	tablets	1	full
327794176	4aa4b19c-5f52-405c-afc7-2aee6988848b	Psychosis	1	0	0	0	0	0	artane	5	1	30	tablets	1	partial
327794176	4aa4b19c-5f52-405c-afc7-2aee6988848b	Psychosis	1	0	0	0	0	0	carbamazepine	30	1	30	tablets	1	full
327794176	4aa4b19c-5f52-405c-afc7-2aee6988848b	Psychosis	1	0	0	0	0	0	stelazine	30	1	30	tablets	1	full
327794449	928fae2b-8d1c-4673-ac61-9ef732a8fc16	Seizure Disorders	0	0	0	1	0	0	artane	5	1	30	tablets	1	partial
327794449	928fae2b-8d1c-4673-ac61-9ef732a8fc16	Seizure Disorders	0	0	0	1	0	0	risperidone	30	1	30	tablets	1	full
327794449	928fae2b-8d1c-4673-ac61-9ef732a8fc16	Seizure Disorders	0	0	0	1	0	0	sodium	0	1	30	tablets	1	none
327794758	ed3e6f96-7533-4154-a452-2a09cc25f1ee	Psychosis	1	0	0	0	0	0	artane	10	1	60	tablets	1	partial
327794758	ed3e6f96-7533-4154-a452-2a09cc25f1ee	Psychosis	1	0	0	0	0	0	carbamazepine	60	1	60	tablets	1	full
327794758	ed3e6f96-7533-4154-a452-2a09cc25f1ee	Psychosis	1	0	0	0	0	0	stelazine	60	1	60	tablets	1	full
327794939	66879730-aafa-45b6-be31-f9456078bc41	Psychosis	1	0	0	0	0	0	olanzapine	0	0	30	tablets	1	none
327794939	66879730-aafa-45b6-be31-f9456078bc41	Psychosis	1	0	0	0	0	0	procyclidine	30	1	30	tablets	1	full
327795020	d6190703-893b-483b-bf45-fe19550fc073	Mood Disorders	0	1	0	0	0	0	amitriptyline	30	1	30	tablets	1	full
327815822	f0084c57-a9b4-4367-a77d-1a92e2660e63	Mood Disorders	0	1	0	0	0	0	fluoxetine	60	1	60	capsules	1	full
327816148	51830e18-a153-4c05-b8a1-bd02852e65f7	Psychosis	1	0	0	0	0	0	artane	5	1	30	tablets	1	partial
327816148	51830e18-a153-4c05-b8a1-bd02852e65f7	Psychosis	1	0	0	0	0	0	carbamazepine	30	1	30	tablets	1	full
327816148	51830e18-a153-4c05-b8a1-bd02852e65f7	Psychosis	1	0	0	0	0	0	stelazine	30	1	30	tablets	1	full
327816362	c5558e90-5680-4370-a004-63274c083766	Seizure Disorders	0	0	0	1	0	0	carbamazepine	60	1	60	tablets	1	full
327816362	c5558e90-5680-4370-a004-63274c083766	Seizure Disorders	0	0	0	1	0	0	sodium	30	1	60	tablets	1	partial
327816827	19b027cd-bdfa-4583-a1b1-402b89f5e6e9	Psychosis	1	0	0	0	0	0	artane	5	1	30	tablets	1	partial
327816827	19b027cd-bdfa-4583-a1b1-402b89f5e6e9	Psychosis	1	0	0	0	0	0	carbamazepine	30	1	30	tablets	1	full
327816827	19b027cd-bdfa-4583-a1b1-402b89f5e6e9	Psychosis	1	0	0	0	0	0	stelazine	30	1	30	tablets	1	full
327817134	18822fb2-e20d-4d59-899d-72258cf7cbd6	Psychosis	1	0	0	0	0	0	artane	10	1	60	tablets	1	partial
327817134	18822fb2-e20d-4d59-899d-72258cf7cbd6	Psychosis	1	0	0	0	0	0	carbamazepine	60	1	60	tablets	1	full
327817134	18822fb2-e20d-4d59-899d-72258cf7cbd6	Psychosis	1	0	0	0	0	0	stelazine	60	1	60	tablets	1	full
327817502	76ae2063-65a3-4c47-8e30-f6355e29379f	Psychosis Seizure Disorders	1	0	0	1	0	0	fluphenazine	1	1	1	injectables	1	full
327817502	76ae2063-65a3-4c47-8e30-f6355e29379f	Psychosis Seizure Disorders	1	0	0	1	0	0	risperidone	0	0	30	tablets	1	none
327817502	76ae2063-65a3-4c47-8e30-f6355e29379f	Psychosis Seizure Disorders	1	0	0	1	0	0	sodium	30	1	30	tablets	1	full
327817847	ce2d41fd-624e-4b4c-a272-7f534c40e2c5	Mood Disorders Seizure Disorders	0	1	0	1	0	0	diazepam	5	1	5	tablets	1	full
327817847	ce2d41fd-624e-4b4c-a272-7f534c40e2c5	Mood Disorders Seizure Disorders	0	1	0	1	0	0	fluoxetine	30	1	30	capsules	1	full
327817847	ce2d41fd-624e-4b4c-a272-7f534c40e2c5	Mood Disorders Seizure Disorders	0	1	0	1	0	0	sodium	30	1	30	tablets	1	full
327818699	13a5295b-b8d5-402d-a92d-20c287fc96bd	Psychosis	1	0	0	0	0	0	artane	10	1	60	tablets	1	partial
327818699	13a5295b-b8d5-402d-a92d-20c287fc96bd	Psychosis	1	0	0	0	0	0	chlorpromazine	30	1	60	tablets	1	partial
327818699	13a5295b-b8d5-402d-a92d-20c287fc96bd	Psychosis	1	0	0	0	0	0	promethazine	30	1	60	tablets	1	partial
327819244	de442290-4afd-426a-88c4-902b2942b098	Seizure Disorders	0	0	0	1	0	0	lamotrigine	30	1	60	tablets	1	partial
327819244	de442290-4afd-426a-88c4-902b2942b098	Seizure Disorders	0	0	0	1	0	0	sodium	30	1	60	tablets	1	partial
327819753	ee0a39d9-cf39-4dc2-9ed5-d3729027e481	Psychosis	1	0	0	0	0	0	artane	10	1	90	tablets	1	partial
327819753	ee0a39d9-cf39-4dc2-9ed5-d3729027e481	Psychosis	1	0	0	0	0	0	fluphenazine	1	1	1	injectables	1	full
327819753	ee0a39d9-cf39-4dc2-9ed5-d3729027e481	Psychosis	1	0	0	0	0	0	stelazine	30	1	90	tablets	1	partial
327820859	c0a0c6fb-825a-41d8-b616-b2719df1e5f4	Psychosis	1	0	0	0	0	0	artane	5	1	30	tablets	1	partial
327820859	c0a0c6fb-825a-41d8-b616-b2719df1e5f4	Psychosis	1	0	0	0	0	0	olanzapine	10	1	30	tablets	1	partial
327821112	3c028cc3-ff3c-4dd6-b113-02b862738580	Seizure Disorders	0	0	0	1	0	0	sodium	30	1	30	tablets	1	full
327821288	5bbce91b-fff1-4a08-bc77-1ad23f395eb5	Psychosis	1	0	0	0	0	0	artane	5	1	30	tablets	1	partial
327821288	5bbce91b-fff1-4a08-bc77-1ad23f395eb5	Psychosis	1	0	0	0	0	0	haloperidol	30	1	30	tablets	1	full
327821444	1c6e210f-581a-409a-8688-9881b1dd9222	Mood Disorders	0	1	0	0	0	0	carbamazepine	30	1	30	tablets	1	full
327821652	c1abd875-a526-42c2-9320-141a2a3cb74c	Seizure Disorders	0	0	0	1	0	0	phenobarbitol	30	1	30	tablets	1	full
327821953	cb9fe56a-9f98-49d1-8e66-3e866a96cb7b	Mood Disorders	0	1	0	0	0	0	artane	5	1	30	tablets	1	partial
327821953	cb9fe56a-9f98-49d1-8e66-3e866a96cb7b	Mood Disorders	0	1	0	0	0	0	fluoxetine	30	1	30	capsules	1	full
327821953	cb9fe56a-9f98-49d1-8e66-3e866a96cb7b	Mood Disorders	0	1	0	0	0	0	olanzapine	0	0	30	tablets	1	none
327822743	c965a324-d60c-49b3-b6c9-9cabb2ea1d86	Psychosis	1	0	0	0	0	0	artane	5	1	30	tablets	1	partial
327822743	c965a324-d60c-49b3-b6c9-9cabb2ea1d86	Psychosis	1	0	0	0	0	0	fluphenazine	1	1	1	injectables	1	full
327822743	c965a324-d60c-49b3-b6c9-9cabb2ea1d86	Psychosis	1	0	0	0	0	0	olanzapine	0	0	30	tablets	1	none
327822743	c965a324-d60c-49b3-b6c9-9cabb2ea1d86	Psychosis	1	0	0	0	0	0	promethazine	30	1	30	tablets	1	full
327822939	d190f3f7-204e-451a-9e04-88ddac860336	Mood Disorders	0	1	0	0	0	0	procyclidine	0	0	60	tablets	1	none
327822939	d190f3f7-204e-451a-9e04-88ddac860336	Mood Disorders	0	1	0	0	0	0	quetiapine	0	0	60	tablets	1	none
327823113	8ad32220-0737-4030-9214-5f3c07455892	Others	0	0	0	0	1	0	diazepam	3	1	3	tablets	1	full
327823332	3fffe5ff-37ec-46c6-b707-3ffefe797095	Psychosis	1	0	0	0	0	0	carbamazepine	30	1	30	tablets	1	full
327823332	3fffe5ff-37ec-46c6-b707-3ffefe797095	Psychosis	1	0	0	0	0	0	promethazine	14	1	14	tablets	1	full
327823447	9f50a880-e039-4e06-b83c-c9c0fdb819e8	Others	0	0	0	0	1	0	diazepam	3	1	3	tablets	1	full
327823635	972b9990-3eb3-401a-b398-936ff2e4990f	Mood Disorders	0	1	0	0	0	0	artane	30	1	30	tablets	1	full
327823635	972b9990-3eb3-401a-b398-936ff2e4990f	Mood Disorders	0	1	0	0	0	0	fluoxetine	30	1	30	capsules	1	full
327823635	972b9990-3eb3-401a-b398-936ff2e4990f	Mood Disorders	0	1	0	0	0	0	olanzapine	0	0	30	tablets	1	none
327823832	e61f8978-6f9f-4b61-bdf1-9778324d5ac5	Seizure Disorders	0	0	0	1	0	0	carbamazepine	60	1	60	tablets	1	full
327823832	e61f8978-6f9f-4b61-bdf1-9778324d5ac5	Seizure Disorders	0	0	0	1	0	0	sodium	30	1	60	tablets	1	partial
327824030	5c478a7f-0ca5-45bd-90f2-ab4ef8c1e024	Seizure Disorders	0	0	0	1	0	0	carbamazepine	30	1	30	tablets	1	full
327824030	5c478a7f-0ca5-45bd-90f2-ab4ef8c1e024	Seizure Disorders	0	0	0	1	0	0	sodium	30	1	30	tablets	1	full
327824423	c2f0062c-ac4b-4aae-905f-c1eddb83fb1d	Psychosis	1	0	0	0	0	0	artane	5	1	30	tablets	1	partial
327824423	c2f0062c-ac4b-4aae-905f-c1eddb83fb1d	Psychosis	1	0	0	0	0	0	carbamazepine	30	1	30	tablets	1	full
327824423	c2f0062c-ac4b-4aae-905f-c1eddb83fb1d	Psychosis	1	0	0	0	0	0	chlorpromazine	30	1	30	tablets	1	full
327824423	c2f0062c-ac4b-4aae-905f-c1eddb83fb1d	Psychosis	1	0	0	0	0	0	haloperidol	30	1	30	tablets	1	full
327824865	3f4db285-2312-4f2f-a753-82ec6d97b710	Seizure Disorders	0	0	0	1	0	0	sodium	30	1	90	tablets	1	partial
327825527	bec448d0-0745-48c3-adf1-c583aeff67d9	Psychosis	1	0	0	0	0	0	artane	10	1	90	tablets	1	partial
327825527	bec448d0-0745-48c3-adf1-c583aeff67d9	Psychosis	1	0	0	0	0	0	carbamazepine	30	1	90	tablets	1	partial
327825527	bec448d0-0745-48c3-adf1-c583aeff67d9	Psychosis	1	0	0	0	0	0	chlorpromazine	30	1	90	tablets	1	partial
327825926	0c4f85ed-b8d2-446c-80ef-7041c39ba09b	Psychosis	1	0	0	0	0	0	carbamazepine	60	1	60	tablets	1	full
327825926	0c4f85ed-b8d2-446c-80ef-7041c39ba09b	Psychosis	1	0	0	0	0	0	diazepam	5	1	5	tablets	1	full
327825926	0c4f85ed-b8d2-446c-80ef-7041c39ba09b	Psychosis	1	0	0	0	0	0	promethazine	60	1	60	tablets	1	full
327826322	7333d63a-7ba7-4510-a511-38ea5b58b503	Psychosis	1	0	0	0	0	0	artane	5	1	30	tablets	1	partial
327826322	7333d63a-7ba7-4510-a511-38ea5b58b503	Psychosis	1	0	0	0	0	0	carbamazepine	30	1	30	tablets	1	full
327826322	7333d63a-7ba7-4510-a511-38ea5b58b503	Psychosis	1	0	0	0	0	0	promethazine	1	1	1	tablets	1	full
327826322	7333d63a-7ba7-4510-a511-38ea5b58b503	Psychosis	1	0	0	0	0	0	stelazine	30	1	30	tablets	1	full
327826530	62ac8cd9-9eab-4e3c-a77b-23efa39fa596	Psychosis Seizure Disorders	1	0	0	1	0	0	artane	10	1	90	tablets	1	partial
327826530	62ac8cd9-9eab-4e3c-a77b-23efa39fa596	Psychosis Seizure Disorders	1	0	0	1	0	0	risperidone	0	0	90	tablets	1	none
327826530	62ac8cd9-9eab-4e3c-a77b-23efa39fa596	Psychosis Seizure Disorders	1	0	0	1	0	0	sodium	30	1	90	tablets	1	partial
327826673	95ed2d07-cc45-4e47-91fc-5e2cb8dbccd1	Seizure Disorders	0	0	0	1	0	0	artane	10	1	90	tablets	1	partial
327826673	95ed2d07-cc45-4e47-91fc-5e2cb8dbccd1	Seizure Disorders	0	0	0	1	0	0	olanzapine	0	0	90	tablets	1	none
327826673	95ed2d07-cc45-4e47-91fc-5e2cb8dbccd1	Seizure Disorders	0	0	0	1	0	0	sodium	30	1	90	tablets	1	partial
327826801	cc1e51b7-017b-4b17-9270-eeaa0aea8fed	Psychosis	1	0	0	0	0	0	artane	5	1	30	tablets	1	partial
327826801	cc1e51b7-017b-4b17-9270-eeaa0aea8fed	Psychosis	1	0	0	0	0	0	olanzapine	0	0	30	tablets	1	none
327826801	cc1e51b7-017b-4b17-9270-eeaa0aea8fed	Psychosis	1	0	0	0	0	0	promethazine	1	1	1	tablets	1	full
327827087	3cc67f38-7db3-495f-b482-74173aadb157	Psychosis	1	0	0	0	0	0	artane	5	1	30	tablets	1	partial
327827087	3cc67f38-7db3-495f-b482-74173aadb157	Psychosis	1	0	0	0	0	0	carbamazepine	30	1	30	tablets	1	full
327827087	3cc67f38-7db3-495f-b482-74173aadb157	Psychosis	1	0	0	0	0	0	chlorpromazine	30	1	30	tablets	1	full
327827087	3cc67f38-7db3-495f-b482-74173aadb157	Psychosis	1	0	0	0	0	0	fluphenazine	1	1	1	injectables	1	full
327827797	cc81bfc7-5d3b-4a24-a2fa-495d297fdaa5	Psychosis	1	0	0	0	0	0	artane	5	1	90	tablets	1	partial
327827797	cc81bfc7-5d3b-4a24-a2fa-495d297fdaa5	Psychosis	1	0	0	0	0	0	donepzil	0	0	90	tablets	1	none
327827797	cc81bfc7-5d3b-4a24-a2fa-495d297fdaa5	Psychosis	1	0	0	0	0	0	risperidone	0	0	90	tablets	1	none
327828291	3150e638-13fb-477b-822f-7dcb0be63b34	Psychosis	1	0	0	0	0	0	chlorpromazine	30	1	30	tablets	1	full
327828291	3150e638-13fb-477b-822f-7dcb0be63b34	Psychosis	1	0	0	0	0	0	fluphenazine	1	1	1	injectables	1	full
327828383	ecd15bec-909b-4f50-b11b-2580ff47df77	Seizure Disorders	0	0	0	1	0	0	sodium	30	1	30	tablets	1	full
327828545	d07b83a9-0975-40aa-9d8b-80d23024f9a5	Psychosis	1	0	0	0	0	0	artane	10	1	10	tablets	1	full
327828545	d07b83a9-0975-40aa-9d8b-80d23024f9a5	Psychosis	1	0	0	0	0	0	fluphenazine	1	1	1	injectables	1	full
327828545	d07b83a9-0975-40aa-9d8b-80d23024f9a5	Psychosis	1	0	0	0	0	0	stelazine	30	1	30	tablets	1	full
327828860	4028b297-caba-4065-b51f-cba60b1d14b9	Mood Disorders Seizure Disorders	0	1	0	1	0	0	artane	15	1	60	tablets	1	partial
327828860	4028b297-caba-4065-b51f-cba60b1d14b9	Mood Disorders Seizure Disorders	0	1	0	1	0	0	carbamazepine	60	1	60	tablets	1	full
327828860	4028b297-caba-4065-b51f-cba60b1d14b9	Mood Disorders Seizure Disorders	0	1	0	1	0	0	fluoxetine	60	1	60	capsules	1	full
327828860	4028b297-caba-4065-b51f-cba60b1d14b9	Mood Disorders Seizure Disorders	0	1	0	1	0	0	sodium	60	1	60	tablets	1	full
327858405	4a7d7d8b-9ff3-4000-8ca0-7c6d1ef71f6c	Psychosis	1	0	0	0	0	0	artane	15	1	90	tablets	1	partial
327858405	4a7d7d8b-9ff3-4000-8ca0-7c6d1ef71f6c	Psychosis	1	0	0	0	0	0	carbamazepine	60	1	90	tablets	1	partial
327858405	4a7d7d8b-9ff3-4000-8ca0-7c6d1ef71f6c	Psychosis	1	0	0	0	0	0	haloperidol	60	1	90	tablets	1	partial
327858470	475f4f6f-e02b-48ff-85df-fdaae41b187c	Psychosis	1	0	0	0	0	0	artane	60	1	90	tablets	1	partial
327858470	475f4f6f-e02b-48ff-85df-fdaae41b187c	Psychosis	1	0	0	0	0	0	carbamazepine	60	1	90	tablets	1	partial
327858470	475f4f6f-e02b-48ff-85df-fdaae41b187c	Psychosis	1	0	0	0	0	0	chlorpromazine	60	1	90	tablets	1	partial
327858561	8a0cdd26-d21a-43ed-bf0f-08ec0940ad2a	Not Indicated	0	0	0	0	0	1	olanzapine	0	0	30	tablets	1	none
327858612	586b593a-f0a5-4a74-a456-f3ae4aea366a	Mood Disorders	0	1	0	0	0	0	procyclidine	0	0	60	tablets	1	none
327858612	586b593a-f0a5-4a74-a456-f3ae4aea366a	Mood Disorders	0	1	0	0	0	0	quetiapine	0	0	60	tablets	1	none
327858672	a7f5f585-f621-4f7b-8818-7aea9e837d1f	Psychosis	1	0	0	0	0	0	artane	5	1	30	tablets	1	partial
327858672	a7f5f585-f621-4f7b-8818-7aea9e837d1f	Psychosis	1	0	0	0	0	0	chlorpromazine	30	1	30	tablets	1	full
327858672	a7f5f585-f621-4f7b-8818-7aea9e837d1f	Psychosis	1	0	0	0	0	0	fluphenazine	1	1	1	injectables	1	full
327858838	8dc21b6e-4fd6-455b-8dd2-74b665e39b3f	Psychosis	1	0	0	0	0	0	artane	5	1	30	tablets	1	partial
327858838	8dc21b6e-4fd6-455b-8dd2-74b665e39b3f	Psychosis	1	0	0	0	0	0	carbamazepine	30	1	30	tablets	1	full
327858838	8dc21b6e-4fd6-455b-8dd2-74b665e39b3f	Psychosis	1	0	0	0	0	0	chlorpromazine	30	1	30	tablets	1	full
327858838	8dc21b6e-4fd6-455b-8dd2-74b665e39b3f	Psychosis	1	0	0	0	0	0	fluphenazine	1	1	1	injectables	1	full
327859167	e3324e91-5424-4d03-8b19-64f3ac87de0a	Psychosis	1	0	0	0	0	0	artane	1	1	30	tablets	1	partial
327859167	e3324e91-5424-4d03-8b19-64f3ac87de0a	Psychosis	1	0	0	0	0	0	fluphenazine	1	1	1	injectables	1	full
327859167	e3324e91-5424-4d03-8b19-64f3ac87de0a	Psychosis	1	0	0	0	0	0	stelazine	30	1	30	tablets	1	full
327859549	2f5828f7-c0af-4534-8a92-09c4503b1341	Psychosis	1	0	0	0	0	0	artane	30	1	30	tablets	1	full
327859549	2f5828f7-c0af-4534-8a92-09c4503b1341	Psychosis	1	0	0	0	0	0	carbamazepine	30	1	30	tablets	1	full
327859549	2f5828f7-c0af-4534-8a92-09c4503b1341	Psychosis	1	0	0	0	0	0	chlorpromazine	30	1	30	tablets	1	full
327859549	2f5828f7-c0af-4534-8a92-09c4503b1341	Psychosis	1	0	0	0	0	0	fluphenazine	1	1	1	injectables	1	full
327859763	4d81a23e-fda2-4685-a9ff-b24b5634fc3f	Psychosis	1	0	0	0	0	0	artane	30	1	30	tablets	1	full
327859763	4d81a23e-fda2-4685-a9ff-b24b5634fc3f	Psychosis	1	0	0	0	0	0	carbamazepine	30	1	30	tablets	1	full
327859763	4d81a23e-fda2-4685-a9ff-b24b5634fc3f	Psychosis	1	0	0	0	0	0	chlorpromazine	30	1	30	tablets	1	full
327859763	4d81a23e-fda2-4685-a9ff-b24b5634fc3f	Psychosis	1	0	0	0	0	0	fluphenazine	1	1	1	injectables	1	full
327860015	fa1923f4-34e6-43cc-81bd-1572bf02fcd0	Psychosis	1	0	0	0	0	0	artane	0	0	30	tablets	1	none
327860015	fa1923f4-34e6-43cc-81bd-1572bf02fcd0	Psychosis	1	0	0	0	0	0	fluanxol	0	0	30	injectables	1	none
327860015	fa1923f4-34e6-43cc-81bd-1572bf02fcd0	Psychosis	1	0	0	0	0	0	olanzapine	0	0	30	tablets	1	none
327860229	705b5ebb-557b-49d1-9f6e-69145d5d0c97	Psychosis	1	0	0	0	0	0	artane	30	1	30	tablets	1	full
327860229	705b5ebb-557b-49d1-9f6e-69145d5d0c97	Psychosis	1	0	0	0	0	0	olanzapine	0	0	90	tablets	1	none
327860229	705b5ebb-557b-49d1-9f6e-69145d5d0c97	Psychosis	1	0	0	0	0	0	sodium	90	1	90	tablets	1	full
327860518	4c11fded-8170-4a41-bcd0-b1b0fb8eedc8	Psychosis	1	0	0	0	0	0	lithium	30	1	30	tablets	1	full
327860518	4c11fded-8170-4a41-bcd0-b1b0fb8eedc8	Psychosis	1	0	0	0	0	0	risperidone	30	1	30	tablets	1	full
327860600	93f19603-2245-46e8-92bb-b2aa0810e019	Psychosis Mood Disorders	1	1	0	0	0	0	fluoxetine	30	1	30	capsules	1	full
327860600	93f19603-2245-46e8-92bb-b2aa0810e019	Psychosis Mood Disorders	1	1	0	0	0	0	quetiapine	30	1	30	tablets	1	full
327860733	24224ff4-0dec-4bb9-9670-5f13d606ca67	Psychosis Mood Disorders	1	1	0	0	0	0	artane	10	1	60	tablets	1	partial
327860733	24224ff4-0dec-4bb9-9670-5f13d606ca67	Psychosis Mood Disorders	1	1	0	0	0	0	chlorpromazine	60	1	60	tablets	1	full
327860733	24224ff4-0dec-4bb9-9670-5f13d606ca67	Psychosis Mood Disorders	1	1	0	0	0	0	fluoxetine	60	1	60	capsules	1	full
327860733	24224ff4-0dec-4bb9-9670-5f13d606ca67	Psychosis Mood Disorders	1	1	0	0	0	0	stelazine	60	1	60	tablets	1	full
327860835	fe7c0938-7232-4ec0-a92e-951b667c45b8	Seizure Disorders	0	0	0	1	0	0	amitriptyline	30	1	30	tablets	1	full
327860835	fe7c0938-7232-4ec0-a92e-951b667c45b8	Seizure Disorders	0	0	0	1	0	0	sodium	30	1	30	tablets	1	full
327860943	27945bac-9a20-4617-aa17-6f77b0e1b308	Psychosis	1	0	0	0	0	0	artane	10	1	60	tablets	1	partial
327860943	27945bac-9a20-4617-aa17-6f77b0e1b308	Psychosis	1	0	0	0	0	0	chlorpromazine	60	1	60	tablets	1	full
327860943	27945bac-9a20-4617-aa17-6f77b0e1b308	Psychosis	1	0	0	0	0	0	stelazine	60	1	60	tablets	1	full
327861588	1e44d0d7-159a-4572-926d-0e208c9e7f9f	Psychosis	1	0	0	0	0	0	artane	15	1	90	tablets	1	partial
327861588	1e44d0d7-159a-4572-926d-0e208c9e7f9f	Psychosis	1	0	0	0	0	0	carbamazepine	60	1	90	tablets	1	partial
327861588	1e44d0d7-159a-4572-926d-0e208c9e7f9f	Psychosis	1	0	0	0	0	0	fluphenazine	1	1	1	injectables	1	full
327861588	1e44d0d7-159a-4572-926d-0e208c9e7f9f	Psychosis	1	0	0	0	0	0	stelazine	90	1	90	tablets	1	full
327861709	a82f9fb9-1d79-475d-be2e-142bfe45f614	Psychosis	1	0	0	0	0	0	amitriptyline	0	0	0	tablets	0	none
327861709	a82f9fb9-1d79-475d-be2e-142bfe45f614	Psychosis	1	0	0	0	0	0	carbamazepine	30	1	30	tablets	1	full
327861709	a82f9fb9-1d79-475d-be2e-142bfe45f614	Psychosis	1	0	0	0	0	0	diazepam	5	1	5	tablets	1	full
327861709	a82f9fb9-1d79-475d-be2e-142bfe45f614	Psychosis	1	0	0	0	0	0	promethazine	30	1	30	tablets	1	full
327861819	6b94f12d-58f4-49b6-a7b9-67df297d9a3c	Psychosis	1	0	0	0	0	0	artane	10	1	10	tablets	1	full
327861819	6b94f12d-58f4-49b6-a7b9-67df297d9a3c	Psychosis	1	0	0	0	0	0	carbamazepine	30	1	30	tablets	1	full
327861819	6b94f12d-58f4-49b6-a7b9-67df297d9a3c	Psychosis	1	0	0	0	0	0	fluphenazine	1	1	1	injectables	1	full
327861819	6b94f12d-58f4-49b6-a7b9-67df297d9a3c	Psychosis	1	0	0	0	0	0	stelazine	30	1	30	tablets	1	full
327862117	e00ffffc-6492-401c-9bd4-7d92a9978669	Seizure Disorders	0	0	0	1	0	0	prednisolone	0	0	90	tablets	1	none
327862117	e00ffffc-6492-401c-9bd4-7d92a9978669	Seizure Disorders	0	0	0	1	0	0	sodium	90	1	90	tablets	1	full
327862437	ca343c5c-86ff-40ee-a2f2-ac5231bc42ba	Psychosis	1	0	0	0	0	0	fluanxol	1	1	1	injectables	1	full
327862437	ca343c5c-86ff-40ee-a2f2-ac5231bc42ba	Psychosis	1	0	0	0	0	0	olanzapine	0	0	90	tablets	1	none
327862474	38b54817-ca7b-44b8-b37d-9b319d517ada	Psychosis	1	0	0	0	0	0	clonazepam	30	1	30	tablets	1	full
327862474	38b54817-ca7b-44b8-b37d-9b319d517ada	Psychosis	1	0	0	0	0	0	haloperidol	60	1	60	tablets	1	full
327862928	afedf1f5-0a2d-43c6-bad8-5cd9994685da	Seizure Disorders	0	0	0	1	0	0	amitriptyline	30	1	30	tablets	1	full
327862928	afedf1f5-0a2d-43c6-bad8-5cd9994685da	Seizure Disorders	0	0	0	1	0	0	lamotrigine	30	1	30	tablets	1	full
327863062	03584f76-d691-445c-9071-25f16ecf8c29	Psychosis	1	0	0	0	0	0	artane	10	1	60	tablets	1	partial
327863062	03584f76-d691-445c-9071-25f16ecf8c29	Psychosis	1	0	0	0	0	0	chlorpromazine	60	1	60	tablets	1	full
327863062	03584f76-d691-445c-9071-25f16ecf8c29	Psychosis	1	0	0	0	0	0	olanzapine	0	0	60	tablets	1	none
327890199	278fd64e-d1af-423a-a46a-4d508063217d	Mood Disorders	0	1	0	0	0	0	artane	10	1	60	tablets	1	partial
327890199	278fd64e-d1af-423a-a46a-4d508063217d	Mood Disorders	0	1	0	0	0	0	carbamazepine	60	1	60	tablets	1	full
327890199	278fd64e-d1af-423a-a46a-4d508063217d	Mood Disorders	0	1	0	0	0	0	fluoxetine	60	1	60	capsules	1	full
327890277	fd60676e-4bea-4bf1-b0df-f55c15a61dd0	Seizure Disorders	0	0	0	1	0	0	carbamazepine	30	1	30	tablets	1	full
327890277	fd60676e-4bea-4bf1-b0df-f55c15a61dd0	Seizure Disorders	0	0	0	1	0	0	phenytoin	30	1	30	tablets	1	full
327890416	86baeb06-642b-44eb-bd3f-f6cdf59e7954	Psychosis	1	0	0	0	0	0	artane	30	1	30	tablets	1	full
327890416	86baeb06-642b-44eb-bd3f-f6cdf59e7954	Psychosis	1	0	0	0	0	0	carbamazepine	90	1	90	tablets	1	full
327890416	86baeb06-642b-44eb-bd3f-f6cdf59e7954	Psychosis	1	0	0	0	0	0	stelazine	90	1	90	tablets	1	full
327891987	8dd98e23-bfc7-4ad6-a1b6-9b1406892cfa	Mood Disorders	0	1	0	0	0	0	artane	20	1	20	tablets	1	full
327891987	8dd98e23-bfc7-4ad6-a1b6-9b1406892cfa	Mood Disorders	0	1	0	0	0	0	carbamazepine	90	1	90	tablets	1	full
327891987	8dd98e23-bfc7-4ad6-a1b6-9b1406892cfa	Mood Disorders	0	1	0	0	0	0	fluoxetine	60	1	90	capsules	1	partial
327892308	6a00d0ad-7139-4a47-be20-63e7073a370a	Mood Disorders Seizure Disorders	0	1	0	1	0	0	carbamazepine	90	0	90	tablets	1	full
327892308	6a00d0ad-7139-4a47-be20-63e7073a370a	Mood Disorders Seizure Disorders	0	1	0	1	0	0	fluoxetine	60	1	90	capsules	1	partial
327892308	6a00d0ad-7139-4a47-be20-63e7073a370a	Mood Disorders Seizure Disorders	0	1	0	1	0	0	sodium	60	1	90	tablets	1	partial
327892498	739df6a6-11e6-48ae-a298-f2bc8b475d48	Psychosis	1	0	0	0	0	0	artane	10	1	10	tablets	1	full
327892498	739df6a6-11e6-48ae-a298-f2bc8b475d48	Psychosis	1	0	0	0	0	0	carbamazepine	30	1	30	tablets	1	full
327892498	739df6a6-11e6-48ae-a298-f2bc8b475d48	Psychosis	1	0	0	0	0	0	fluphenazine	1	1	1	injectables	1	full
327892498	739df6a6-11e6-48ae-a298-f2bc8b475d48	Psychosis	1	0	0	0	0	0	haloperidol	30	1	30	tablets	1	full
327892648	290ef021-394d-428a-8539-9bbcb816fd38	Psychosis	1	0	0	0	0	0	chlorpromazine	90	1	90	tablets	1	full
327892648	290ef021-394d-428a-8539-9bbcb816fd38	Psychosis	1	0	0	0	0	0	stelazine	90	1	90	tablets	1	full
327892648	290ef021-394d-428a-8539-9bbcb816fd38	Psychosis	1	0	0	0	0	0	ziclopentixol	0	0	1	injectables	1	none
327892769	58dcfc5a-22cc-4354-ac73-72504e57ba35	Psychosis	1	0	0	0	0	0	ziclopentixol	0	0	1	injectables	1	none
327892893	5898c005-c115-4d51-8949-70679b2bc2d6	Psychosis	1	0	0	0	0	0	fluanxol	1	0	1	injectables	1	full
327892893	5898c005-c115-4d51-8949-70679b2bc2d6	Psychosis	1	0	0	0	0	0	olanzapine	90	0	90	tablets	1	full
327893079	5bd63f86-f8ad-4460-ac68-3313663b4d63	Psychosis	1	0	0	0	0	0	artane	20	1	20	tablets	1	full
327893079	5bd63f86-f8ad-4460-ac68-3313663b4d63	Psychosis	1	0	0	0	0	0	carbamazepine	90	1	90	tablets	1	full
327893079	5bd63f86-f8ad-4460-ac68-3313663b4d63	Psychosis	1	0	0	0	0	0	fluanxol	1	0	1	injectables	1	full
327893079	5bd63f86-f8ad-4460-ac68-3313663b4d63	Psychosis	1	0	0	0	0	0	olanzapine	90	0	90	tablets	1	full
327893344	8284becf-b41f-4214-a6b6-e3ef8a7eb68f	Psychosis	1	0	0	0	0	0	artane	20	1	20	tablets	1	full
327893344	8284becf-b41f-4214-a6b6-e3ef8a7eb68f	Psychosis	1	0	0	0	0	0	carbamazepine	90	1	90	tablets	1	full
327893344	8284becf-b41f-4214-a6b6-e3ef8a7eb68f	Psychosis	1	0	0	0	0	0	fluphenazine	1	1	1	injectables	1	full
327893344	8284becf-b41f-4214-a6b6-e3ef8a7eb68f	Psychosis	1	0	0	0	0	0	stelazine	90	1	90	tablets	1	full
327893410	4d16d6cb-d473-402f-a379-9d66df738446	Mood Disorders	0	1	0	0	0	0	artane	5	1	5	tablets	1	full
327893410	4d16d6cb-d473-402f-a379-9d66df738446	Mood Disorders	0	1	0	0	0	0	carbamazepine	60	1	60	tablets	1	full
327893410	4d16d6cb-d473-402f-a379-9d66df738446	Mood Disorders	0	1	0	0	0	0	fluoxetine	30	1	60	capsules	1	partial
327893488	6f912a0b-4307-4e95-b552-6f318f9cd1fd	Seizure Disorders	0	0	0	1	0	0	diazepam	3	1	3	tablets	1	full
327893488	6f912a0b-4307-4e95-b552-6f318f9cd1fd	Seizure Disorders	0	0	0	1	0	0	sodium	60	1	90	tablets	1	partial
327893575	38033a8a-ee67-4530-94b7-291ce4dac8a0	Psychosis	1	0	0	0	0	0	olanzapine	0	0	60	tablets	1	none
327893575	38033a8a-ee67-4530-94b7-291ce4dac8a0	Psychosis	1	0	0	0	0	0	procyclidine	0	0	60	tablets	1	none
327893671	a8a0014b-dd3d-42e1-a7b0-2a17f1734379	Psychosis	1	0	0	0	0	0	artane	10	1	10	tablets	1	full
327893671	a8a0014b-dd3d-42e1-a7b0-2a17f1734379	Psychosis	1	0	0	0	0	0	chlorpromazine	30	1	30	tablets	1	full
327893671	a8a0014b-dd3d-42e1-a7b0-2a17f1734379	Psychosis	1	0	0	0	0	0	fluphenazine	1	1	1	injectables	1	full
327893746	307e1529-6b90-4611-b713-294f8aacd938	Mood Disorders	0	1	0	0	0	0	artane	10	1	10	tablets	1	full
327893746	307e1529-6b90-4611-b713-294f8aacd938	Mood Disorders	0	1	0	0	0	0	carbamazepine	30	1	30	tablets	1	full
327893746	307e1529-6b90-4611-b713-294f8aacd938	Mood Disorders	0	1	0	0	0	0	chlorpromazine	30	1	30	tablets	1	full
327893746	307e1529-6b90-4611-b713-294f8aacd938	Mood Disorders	0	1	0	0	0	0	fluphenazine	1	1	1	injectables	1	full
327893942	6f1d9497-b48c-4575-9bda-476a5cc50f86	Mood Disorders Others	0	1	0	0	1	0	amitriptyline	30	1	30	tablets	1	full
327893942	6f1d9497-b48c-4575-9bda-476a5cc50f86	Mood Disorders Others	0	1	0	0	1	0	fluoxetine	90	1	90	capsules	1	full
327894048	ea0208e6-8065-49bb-851d-ce8d1fc2efb2	Seizure Disorders	0	0	0	1	0	0	diazepam	5	1	5	tablets	1	full
327894048	ea0208e6-8065-49bb-851d-ce8d1fc2efb2	Seizure Disorders	0	0	0	1	0	0	lamotrigine	60	1	90	tablets	1	partial
327894175	fa6c96a4-6fd2-432b-89df-46ceeac2432a	Psychosis Mood Disorders	1	1	0	0	0	0	fluoxetine	60	1	60	capsules	1	full
327894175	fa6c96a4-6fd2-432b-89df-46ceeac2432a	Psychosis Mood Disorders	1	1	0	0	0	0	risperidone	30	1	60	tablets	1	partial
327894329	ac5eea8a-f8d9-4f47-8e74-7a86c11c4389	Psychosis	1	0	0	0	0	0	artane	20	1	20	tablets	1	full
327894329	ac5eea8a-f8d9-4f47-8e74-7a86c11c4389	Psychosis	1	0	0	0	0	0	carbamazepine	90	1	90	tablets	1	full
327894329	ac5eea8a-f8d9-4f47-8e74-7a86c11c4389	Psychosis	1	0	0	0	0	0	chlorpromazine	90	1	90	tablets	1	full
327894329	ac5eea8a-f8d9-4f47-8e74-7a86c11c4389	Psychosis	1	0	0	0	0	0	fluphenazine	1	1	1	injectables	1	full
327894786	03841ee4-ff91-4f53-bdcd-b0af70b0b2f6	Seizure Disorders	0	0	0	1	0	0	sodium	30	1	30	tablets	1	full
327894987	c70b9955-3efd-4623-9a40-09a05cc6581a	Psychosis	1	0	0	0	0	0	artane	20	1	20	tablets	1	full
327894987	c70b9955-3efd-4623-9a40-09a05cc6581a	Psychosis	1	0	0	0	0	0	carbamazepine	60	1	90	tablets	1	partial
327894987	c70b9955-3efd-4623-9a40-09a05cc6581a	Psychosis	1	0	0	0	0	0	chlorpromazine	60	1	90	tablets	1	partial
327895131	41f3f8b9-fa1a-44d0-8516-f827c3f83601	Mood Disorders	0	1	0	0	0	0	carbamazepine	30	1	30	tablets	1	full
327895131	41f3f8b9-fa1a-44d0-8516-f827c3f83601	Mood Disorders	0	1	0	0	0	0	fluoxetine	30	1	30	capsules	1	full
327897685	7e737f50-5c7d-44de-bb54-60cb8bd66264	Psychosis	1	0	0	0	0	0	artane	10	1	10	tablets	1	full
327897685	7e737f50-5c7d-44de-bb54-60cb8bd66264	Psychosis	1	0	0	0	0	0	chlorpromazine	60	1	60	tablets	1	full
327897685	7e737f50-5c7d-44de-bb54-60cb8bd66264	Psychosis	1	0	0	0	0	0	risperidone	60	1	60	tablets	1	full
327897846	538487c3-c09b-497d-a73a-fdb87bd3e426	Psychosis	1	0	0	0	0	0	fluphenazine	1	1	1	injectables	1	full
327897846	538487c3-c09b-497d-a73a-fdb87bd3e426	Psychosis	1	0	0	0	0	0	olanzapine	0	0	90	tablets	1	none
327897846	538487c3-c09b-497d-a73a-fdb87bd3e426	Psychosis	1	0	0	0	0	0	procyclidine	0	0	90	tablets	1	none
327897988	9393ef91-cc72-4c38-a7ee-7963a285b1fb	Psychosis	1	0	0	0	0	0	artane	20	1	20	tablets	1	full
327897988	9393ef91-cc72-4c38-a7ee-7963a285b1fb	Psychosis	1	0	0	0	0	0	carbamazepine	90	1	90	tablets	1	full
327897988	9393ef91-cc72-4c38-a7ee-7963a285b1fb	Psychosis	1	0	0	0	0	0	fluphenazine	1	1	1	injectables	1	full
327897988	9393ef91-cc72-4c38-a7ee-7963a285b1fb	Psychosis	1	0	0	0	0	0	stelazine	90	1	90	tablets	1	full
327899189	2d072ccb-7275-4fa6-ac4a-da0a7314be7d	Seizure Disorders	0	0	0	1	0	0	amitriptyline	30	1	30	tablets	1	full
327899189	2d072ccb-7275-4fa6-ac4a-da0a7314be7d	Seizure Disorders	0	0	0	1	0	0	diazepam	5	1	5	tablets	1	full
327899189	2d072ccb-7275-4fa6-ac4a-da0a7314be7d	Seizure Disorders	0	0	0	1	0	0	sodium	60	1	90	tablets	1	partial
327899673	beb38398-ccbb-4bda-97ce-ceade5059d2a	Psychosis Mood Disorders	1	1	0	0	0	0	artane	20	1	20	tablets	1	full
327899673	beb38398-ccbb-4bda-97ce-ceade5059d2a	Psychosis Mood Disorders	1	1	0	0	0	0	carbamazepine	60	1	90	tablets	1	partial
327899673	beb38398-ccbb-4bda-97ce-ceade5059d2a	Psychosis Mood Disorders	1	1	0	0	0	0	chlorpromazine	60	1	90	tablets	1	partial
327899673	beb38398-ccbb-4bda-97ce-ceade5059d2a	Psychosis Mood Disorders	1	1	0	0	0	0	fluoxetine	60	1	60	capsules	1	full
327899853	fbb3c843-5e45-405d-903e-43c86dd8fbed	Psychosis	1	0	0	0	0	0	artane	20	1	20	tablets	1	full
327899853	fbb3c843-5e45-405d-903e-43c86dd8fbed	Psychosis	1	0	0	0	0	0	carbamazepine	90	1	90	tablets	1	full
327899853	fbb3c843-5e45-405d-903e-43c86dd8fbed	Psychosis	1	0	0	0	0	0	chlorpromazine	90	1	90	tablets	1	full
327899972	e821e50c-29f0-4807-a6a9-65273ea343fa	Psychosis	1	0	0	0	0	0	artane	20	1	20	tablets	1	full
327899972	e821e50c-29f0-4807-a6a9-65273ea343fa	Psychosis	1	0	0	0	0	0	olanzapine	0	0	90	tablets	1	none
327899972	e821e50c-29f0-4807-a6a9-65273ea343fa	Psychosis	1	0	0	0	0	0	procyclidine	0	0	90	tablets	1	none
327900136	d50683fb-8c8d-4c8e-b6e5-b60646c2ba1f	Psychosis	1	0	0	0	0	0	artane	20	1	20	tablets	1	full
327900136	d50683fb-8c8d-4c8e-b6e5-b60646c2ba1f	Psychosis	1	0	0	0	0	0	carbamazepine	90	1	90	tablets	1	full
327900136	d50683fb-8c8d-4c8e-b6e5-b60646c2ba1f	Psychosis	1	0	0	0	0	0	haloperidol	60	1	90	tablets	1	partial
327900196	13b13262-1029-4f63-8d54-2a0a85263dbd	Seizure Disorders	0	0	0	1	0	0	sodium	60	1	90	tablets	1	partial
327900261	471d670b-f20d-4657-b807-00220e6e8410	Mood Disorders	0	1	0	0	0	0	amitriptyline	30	1	30	tablets	1	full
327900261	471d670b-f20d-4657-b807-00220e6e8410	Mood Disorders	0	1	0	0	0	0	fluoxetine	60	1	90	capsules	1	partial
327900324	c759209c-1685-40d1-9480-e34b3c06311c	Psychosis	1	0	0	0	0	0	olanzapine	0	0	90	tablets	1	none
327900324	c759209c-1685-40d1-9480-e34b3c06311c	Psychosis	1	0	0	0	0	0	ziclopentixol	0	0	1	injectables	1	none
327900375	51967258-e62a-48ad-9ca6-b91a91785fcf	Mood Disorders	0	1	0	0	0	0	fluoxetine	60	1	90	capsules	1	partial
327900470	9dc27502-5861-4448-bb16-5ee27bcff9ec	Psychosis	1	0	0	0	0	0	artane	20	1	20	tablets	1	full
327900470	9dc27502-5861-4448-bb16-5ee27bcff9ec	Psychosis	1	0	0	0	0	0	carbamazepine	90	1	90	tablets	1	full
327900470	9dc27502-5861-4448-bb16-5ee27bcff9ec	Psychosis	1	0	0	0	0	0	stelazine	90	1	90	tablets	1	full
327900693	32890b42-3107-4e69-9221-196a484eaf1e	Psychosis	1	0	0	0	0	0	artane	20	1	20	tablets	1	full
327900693	32890b42-3107-4e69-9221-196a484eaf1e	Psychosis	1	0	0	0	0	0	carbamazepine	30	1	30	tablets	1	full
327900693	32890b42-3107-4e69-9221-196a484eaf1e	Psychosis	1	0	0	0	0	0	fluphenazine	1	1	1	injectables	1	full
327900693	32890b42-3107-4e69-9221-196a484eaf1e	Psychosis	1	0	0	0	0	0	stelazine	30	1	30	tablets	1	full
327900844	fbdd488e-b39e-47a8-9f31-b9a1ba7b97ae	Psychosis Seizure Disorders	1	0	0	1	0	0	artane	20	1	20	tablets	1	full
327900844	fbdd488e-b39e-47a8-9f31-b9a1ba7b97ae	Psychosis Seizure Disorders	1	0	0	1	0	0	risperidone	0	0	90	tablets	1	none
327900844	fbdd488e-b39e-47a8-9f31-b9a1ba7b97ae	Psychosis Seizure Disorders	1	0	0	1	0	0	sodium	90	1	90	tablets	1	full
327900963	66068154-b011-4bb2-8772-5c0e3a569207	Psychosis	1	0	0	0	0	0	carbamazepine	90	1	90	tablets	1	full
327900963	66068154-b011-4bb2-8772-5c0e3a569207	Psychosis	1	0	0	0	0	0	olanzapine	0	0	90	tablets	1	none
327901319	dc901aa7-7738-47b4-90f3-b8fabc231fac	Seizure Disorders	0	0	0	1	0	0	diazepam	5	1	5	tablets	1	full
327901319	dc901aa7-7738-47b4-90f3-b8fabc231fac	Seizure Disorders	0	0	0	1	0	0	sodium	60	1	90	tablets	1	partial
327901520	7b2e43a0-7786-4416-84ee-9449c6cd5ca0	Seizure Disorders	0	0	0	1	0	0	amitriptyline	30	1	30	tablets	1	full
327901520	7b2e43a0-7786-4416-84ee-9449c6cd5ca0	Seizure Disorders	0	0	0	1	0	0	lamotrigine	30	1	30	tablets	1	full
327901648	97f6f09d-253e-4970-969a-4741a924ba89	Psychosis	1	0	0	0	0	0	artane	20	1	20	tablets	1	full
327901648	97f6f09d-253e-4970-969a-4741a924ba89	Psychosis	1	0	0	0	0	0	carbamazepine	90	1	90	tablets	1	full
327901648	97f6f09d-253e-4970-969a-4741a924ba89	Psychosis	1	0	0	0	0	0	chlorpromazine	90	1	90	tablets	1	full
327901926	d91aed54-f05b-4b92-9a01-1f39f8b0c6cd	Psychosis	1	0	0	0	0	0	fluphenazine	1	1	1	injectables	1	full
327901926	d91aed54-f05b-4b92-9a01-1f39f8b0c6cd	Psychosis	1	0	0	0	0	0	stelazine	90	1	90	tablets	1	full
328634198	20d0bde7-ea26-4864-b55a-f3573b40dbb8	Mood Disorders	0	1	0	0	0	0	artane	5	1	5	tablets	1	full
328634198	20d0bde7-ea26-4864-b55a-f3573b40dbb8	Mood Disorders	0	1	0	0	0	0	carbamazepine	60	1	90	tablets	1	partial
328634198	20d0bde7-ea26-4864-b55a-f3573b40dbb8	Mood Disorders	0	1	0	0	0	0	fluoxetine	60	1	90	capsules	1	partial
328634309	784d4944-38af-46a8-98e2-52a32f33af5f	Seizure Disorders	0	0	0	1	0	0	sodium	90	1	90	tablets	1	full
328634480	b0c736b2-59ea-499c-ad03-43d1053d2f32	Psychosis	1	0	0	0	0	0	artane	15	1	15	tablets	1	full
328634480	b0c736b2-59ea-499c-ad03-43d1053d2f32	Psychosis	1	0	0	0	0	0	fluphenazine	1	1	1	injectables	1	full
328634480	b0c736b2-59ea-499c-ad03-43d1053d2f32	Psychosis	1	0	0	0	0	0	stelazine	90	1	90	tablets	1	full
328634686	29384b51-78dd-407c-a730-306ea80f64e7	Psychosis	1	0	0	0	0	0	artane	10	1	10	tablets	1	full
328634686	29384b51-78dd-407c-a730-306ea80f64e7	Psychosis	1	0	0	0	0	0	carbamazepine	60	1	60	tablets	1	full
328634686	29384b51-78dd-407c-a730-306ea80f64e7	Psychosis	1	0	0	0	0	0	haloperidol	30	1	60	tablets	1	partial
328634887	c82b08f2-2287-433b-add0-a18e413e0edb	Seizure Disorders Others	0	0	0	1	1	0	amitriptyline	30	1	30	tablets	1	full
328634887	c82b08f2-2287-433b-add0-a18e413e0edb	Seizure Disorders Others	0	0	0	1	1	0	phenytoin	0	0	30	capsules	1	none
328634975	9c454841-5874-4661-a574-659d7e2c75a8	Seizure Disorders	0	0	0	1	0	0	lamotrigine	30	1	60	tablets	1	partial
328635371	bd5d1b18-44c7-4a3c-bec3-b2fbfcb0062d	Psychosis	1	0	0	0	0	0	artane	5	1	5	tablets	1	full
328635371	bd5d1b18-44c7-4a3c-bec3-b2fbfcb0062d	Psychosis	1	0	0	0	0	0	carbamazepine	30	1	30	tablets	1	full
328635371	bd5d1b18-44c7-4a3c-bec3-b2fbfcb0062d	Psychosis	1	0	0	0	0	0	promethazine	30	1	30	tablets	1	full
328635522	61358bec-bd24-43d3-bedc-2ccca424c162	Mood Disorders	0	1	0	0	0	0	fluoxetine	60	1	60	capsules	1	full
328635886	d3585948-8ac3-4467-a040-78e430c37fa2	Not Indicated	0	0	0	0	0	1	artane	0	0	15	tablets	1	none
328635886	d3585948-8ac3-4467-a040-78e430c37fa2	Not Indicated	0	0	0	0	0	1	olanzapine	0	0	90	tablets	1	none
328635886	d3585948-8ac3-4467-a040-78e430c37fa2	Not Indicated	0	0	0	0	0	1	ziclopentixol	0	0	1	injectables	1	none
328636100	89096f92-1bd5-4959-99ea-860dcb240c46	Psychosis	1	0	0	0	0	0	artane	15	1	15	tablets	1	full
328636100	89096f92-1bd5-4959-99ea-860dcb240c46	Psychosis	1	0	0	0	0	0	fluphenazine	1	1	1	injectables	1	full
328636100	89096f92-1bd5-4959-99ea-860dcb240c46	Psychosis	1	0	0	0	0	0	stelazine	90	1	90	tablets	1	full
328636199	91fd31c6-fc60-4b6c-9c33-927a30714252	Seizure Disorders	0	0	0	1	0	0	sodium	60	1	90	tablets	1	partial
328636420	692071bc-f3d2-47e7-aab9-25c4ab09e2c8	Seizure Disorders	0	0	0	1	0	0	sodium	60	1	90	tablets	1	partial
328636663	93291aba-7a4a-4dd8-a507-83644d0f507a	Psychosis Mood Disorders Seizure Disorders	1	1	0	1	0	0	artane	10	1	15	tablets	1	partial
328636663	93291aba-7a4a-4dd8-a507-83644d0f507a	Psychosis Mood Disorders Seizure Disorders	1	1	0	1	0	0	carbamazepine	60	1	90	tablets	1	partial
328636663	93291aba-7a4a-4dd8-a507-83644d0f507a	Psychosis Mood Disorders Seizure Disorders	1	1	0	1	0	0	chlorpromazine	60	1	90	tablets	1	partial
328636663	93291aba-7a4a-4dd8-a507-83644d0f507a	Psychosis Mood Disorders Seizure Disorders	1	1	0	1	0	0	fluoxetine	60	1	90	capsules	1	partial
328637592	6983cba9-879b-42ee-ba86-ce9db0e6d002	Mood Disorders	0	1	0	0	0	0	fluoxetine	60	1	90	capsules	1	partial
328637727	b4bc60a8-f73a-4b50-bd2c-ef8d632fbb23	Mood Disorders	0	1	0	0	0	0	fluoxetine	90	1	90	capsules	1	full
328637963	83648c3b-db82-44dc-99a2-aff3ea54a4f9	Seizure Disorders Others	0	0	0	1	1	0	amitriptyline	30	1	30	tablets	1	full
328637963	83648c3b-db82-44dc-99a2-aff3ea54a4f9	Seizure Disorders Others	0	0	0	1	1	0	lamotrigine	30	1	60	tablets	1	partial
328638063	3d8c821f-6d60-443a-bd1e-502ab7dbdfe6	Seizure Disorders	0	0	0	1	0	0	sodium	90	1	90	tablets	1	full
328638311	9c445643-2d03-452a-bcd8-7b04903933c6	Psychosis	1	0	0	0	0	0	artane	15	1	15	tablets	1	full
328638311	9c445643-2d03-452a-bcd8-7b04903933c6	Psychosis	1	0	0	0	0	0	carbamazepine	90	1	90	tablets	1	full
328638311	9c445643-2d03-452a-bcd8-7b04903933c6	Psychosis	1	0	0	0	0	0	fluphenazine	1	1	1	injectables	1	full
328638680	e8b4fa4e-dcb7-4078-937b-7621464bc344	Mood Disorders	0	1	0	0	0	0	artane	5	1	5	tablets	1	full
328638680	e8b4fa4e-dcb7-4078-937b-7621464bc344	Mood Disorders	0	1	0	0	0	0	carbamazepine	60	1	60	tablets	1	full
328638680	e8b4fa4e-dcb7-4078-937b-7621464bc344	Mood Disorders	0	1	0	0	0	0	fluoxetine	60	1	60	capsules	1	full
328638910	6a1f7648-8b70-43fb-b733-81eadde53805	Psychosis	1	0	0	0	0	0	artane	10	1	10	tablets	1	full
328638910	6a1f7648-8b70-43fb-b733-81eadde53805	Psychosis	1	0	0	0	0	0	chlorpromazine	60	1	60	tablets	1	full
328638910	6a1f7648-8b70-43fb-b733-81eadde53805	Psychosis	1	0	0	0	0	0	fluoxetine	0	0	0	capsules	0	none
328638910	6a1f7648-8b70-43fb-b733-81eadde53805	Psychosis	1	0	0	0	0	0	quetiapine	0	0	60	tablets	1	none
328639107	866255ce-4a05-44f3-b800-4859a5ebe323	Psychosis	1	0	0	0	0	0	artane	10	1	10	tablets	1	full
328639107	866255ce-4a05-44f3-b800-4859a5ebe323	Psychosis	1	0	0	0	0	0	carbamazepine	60	1	60	tablets	1	full
328639107	866255ce-4a05-44f3-b800-4859a5ebe323	Psychosis	1	0	0	0	0	0	fluoxetine	0	0	0	capsules	0	none
328639107	866255ce-4a05-44f3-b800-4859a5ebe323	Psychosis	1	0	0	0	0	0	haloperidol	30	1	60	tablets	1	partial
328639241	c157ff5d-d06d-4991-bdf3-e8cc9091fb85	Not Indicated	0	0	0	0	0	1	phenobarbitol	30	1	30	tablets	1	full
328639491	802045a4-f3ff-41cd-9b49-866b2b6f69a2	Psychosis	1	0	0	0	0	0	artane	0	0	10	tablets	1	none
328639491	802045a4-f3ff-41cd-9b49-866b2b6f69a2	Psychosis	1	0	0	0	0	0	fluanxol	0	0	1	injectables	1	none
328639491	802045a4-f3ff-41cd-9b49-866b2b6f69a2	Psychosis	1	0	0	0	0	0	olanzapine	0	0	60	tablets	1	none
328639491	802045a4-f3ff-41cd-9b49-866b2b6f69a2	Psychosis	1	0	0	0	0	0	procyclidine	0	0	60	tablets	1	none
328639688	e8ba2bd6-4e8a-4847-995c-1f147b2fa04d	Mood Disorders	0	1	0	0	0	0	artane	10	1	15	tablets	1	partial
328639688	e8ba2bd6-4e8a-4847-995c-1f147b2fa04d	Mood Disorders	0	1	0	0	0	0	carbamazepine	60	1	90	tablets	1	partial
328639688	e8ba2bd6-4e8a-4847-995c-1f147b2fa04d	Mood Disorders	0	1	0	0	0	0	fluoxetine	60	1	90	capsules	1	partial
328639871	5ae7d41c-d64e-40d0-871b-f9c2828b2163	Seizure Disorders Others	0	0	0	1	1	0	amitriptyline	30	1	30	tablets	1	full
328639871	5ae7d41c-d64e-40d0-871b-f9c2828b2163	Seizure Disorders Others	0	0	0	1	1	0	phenytoin	0	0	30	capsules	1	none
328640085	f0005d27-b5ba-4471-907b-38cda0b18de4	Psychosis	1	0	0	0	0	0	artane	5	1	5	tablets	1	full
328640085	f0005d27-b5ba-4471-907b-38cda0b18de4	Psychosis	1	0	0	0	0	0	carbamazepine	30	1	30	tablets	1	full
328640085	f0005d27-b5ba-4471-907b-38cda0b18de4	Psychosis	1	0	0	0	0	0	promethazine	30	1	30	tablets	1	full
328640364	889cb50f-df9c-4739-b5e4-60aa8256526f	Psychosis	1	0	0	0	0	0	artane	10	1	10	tablets	1	full
328640364	889cb50f-df9c-4739-b5e4-60aa8256526f	Psychosis	1	0	0	0	0	0	fluphenazine	1	1	1	injectables	1	full
328640364	889cb50f-df9c-4739-b5e4-60aa8256526f	Psychosis	1	0	0	0	0	0	stelazine	60	1	60	tablets	1	full
328640686	1d3e483c-5573-4b07-a48d-710074fb546e	Psychosis Mood Disorders	1	1	0	0	0	0	artane	0	0	5	tablets	1	none
328640686	1d3e483c-5573-4b07-a48d-710074fb546e	Psychosis Mood Disorders	1	1	0	0	0	0	fluoxetine	60	1	60	capsules	1	full
328640686	1d3e483c-5573-4b07-a48d-710074fb546e	Psychosis Mood Disorders	1	1	0	0	0	0	risperidone	0	0	60	tablets	1	none
328640797	f77127f0-af35-4c30-a749-006cbb1d77f7	Others	0	0	0	0	1	0	amitriptyline	30	1	30	tablets	1	full
328641009	7ff57c22-165a-4e8e-a254-12854ce32aab	Psychosis Seizure Disorders	1	0	0	1	0	0	artane	5	1	5	tablets	1	full
328641009	7ff57c22-165a-4e8e-a254-12854ce32aab	Psychosis Seizure Disorders	1	0	0	1	0	0	carbamazepine	60	1	60	tablets	1	full
328641009	7ff57c22-165a-4e8e-a254-12854ce32aab	Psychosis Seizure Disorders	1	0	0	1	0	0	chlorpromazine	60	1	60	tablets	1	full
328641178	7aaa41ab-789a-470c-8928-003151b5009e	Not Indicated	0	0	0	0	0	1	fluanxol	0	0	1	injectables	1	none
328641178	7aaa41ab-789a-470c-8928-003151b5009e	Not Indicated	0	0	0	0	0	1	procyclidine	0	0	30	tablets	1	none
328641315	098b8a01-d298-4356-9096-ce1ba77d4251	Seizure Disorders Others	0	0	0	1	1	0	amitriptyline	30	1	30	tablets	1	full
328641315	098b8a01-d298-4356-9096-ce1ba77d4251	Seizure Disorders Others	0	0	0	1	1	0	lamotrigine	30	1	30	tablets	1	full
328641382	9869f4f6-5686-4c5f-b0fe-e2c2b6ff843d	Seizure Disorders	0	0	0	1	0	0	sodium	90	1	90	tablets	1	full
328641541	77a82718-640e-4249-9304-3bfb4f14db84	Mood Disorders	0	1	0	0	0	0	artane	5	1	5	tablets	1	full
328641541	77a82718-640e-4249-9304-3bfb4f14db84	Mood Disorders	0	1	0	0	0	0	carbamazepine	60	1	60	tablets	1	full
328641541	77a82718-640e-4249-9304-3bfb4f14db84	Mood Disorders	0	1	0	0	0	0	fluoxetine	60	1	60	capsules	1	full
328641750	a0cd8799-f2f2-4f98-9e18-9d19f1df6478	Psychosis	1	0	0	0	0	0	artane	10	1	10	tablets	1	full
328641750	a0cd8799-f2f2-4f98-9e18-9d19f1df6478	Psychosis	1	0	0	0	0	0	haloperidol	30	1	30	tablets	1	full
328641750	a0cd8799-f2f2-4f98-9e18-9d19f1df6478	Psychosis	1	0	0	0	0	0	quetiapine	0	0	30	tablets	1	none
328641948	1c552c49-4e3e-48ce-8941-83f9a8e7512f	Psychosis Seizure Disorders	1	0	0	1	0	0	olanzapine	0	0	90	tablets	1	none
328641948	1c552c49-4e3e-48ce-8941-83f9a8e7512f	Psychosis Seizure Disorders	1	0	0	1	0	0	sodium	90	1	90	tablets	1	full
328641948	1c552c49-4e3e-48ce-8941-83f9a8e7512f	Psychosis Seizure Disorders	1	0	0	1	0	0	ziclopentixol	0	0	1	injectables	1	none
328642015	b632ef38-826c-464a-89f0-ae7d21cd13b0	Seizure Disorders	0	0	0	1	0	0	lamotrigine	30	1	60	tablets	1	partial
328642153	b79a9664-ea74-47ee-ad54-ac880171736d	Seizure Disorders	0	0	0	1	0	0	sodium	60	1	60	tablets	1	full
328642255	809833c5-e583-455b-b231-190f10d39444	Mood Disorders	0	1	0	0	0	0	artane	5	1	5	tablets	1	full
328642255	809833c5-e583-455b-b231-190f10d39444	Mood Disorders	0	1	0	0	0	0	carbamazepine	30	1	30	tablets	1	full
328642420	e3e099a9-9d34-4ca7-b926-91ad80642e85	Not Indicated	0	0	0	0	0	1	artane	0	0	5	tablets	1	none
328642420	e3e099a9-9d34-4ca7-b926-91ad80642e85	Not Indicated	0	0	0	0	0	1	procyclidine	0	0	30	tablets	1	none
328642420	e3e099a9-9d34-4ca7-b926-91ad80642e85	Not Indicated	0	0	0	0	0	1	ziclopentixol	0	0	30	tablets	1	none
328642522	9f667533-96d0-4318-810c-bd33ad240e18	Seizure Disorders	0	0	0	1	0	0	artane	10	1	10	tablets	1	full
328642522	9f667533-96d0-4318-810c-bd33ad240e18	Seizure Disorders	0	0	0	1	0	0	carbamazepine	60	1	60	tablets	1	full
328642705	66173567-0435-40b9-ae13-6898bc4ca1ee	Mood Disorders Seizure Disorders	0	1	0	1	0	0	artane	10	1	10	tablets	1	full
328642705	66173567-0435-40b9-ae13-6898bc4ca1ee	Mood Disorders Seizure Disorders	0	1	0	1	0	0	carbamazepine	60	1	60	tablets	1	full
328642705	66173567-0435-40b9-ae13-6898bc4ca1ee	Mood Disorders Seizure Disorders	0	1	0	1	0	0	fluoxetine	60	1	60	capsules	1	full
328642833	54ff9f32-d2fc-4198-b841-305fa8c8e43c	Mood Disorders Seizure Disorders	0	1	0	1	0	0	fluoxetine	60	1	60	capsules	1	full
328642833	54ff9f32-d2fc-4198-b841-305fa8c8e43c	Mood Disorders Seizure Disorders	0	1	0	1	0	0	sodium	60	1	60	tablets	1	full
328642958	820e951f-179d-4dc0-aee0-a585d489c6e4	Mood Disorders	0	1	0	0	0	0	fluoxetine	60	1	60	capsules	1	full
328643121	79432726-8571-42c5-8948-6c700ff62e34	Psychosis	1	0	0	0	0	0	artane	15	1	15	tablets	1	full
328643121	79432726-8571-42c5-8948-6c700ff62e34	Psychosis	1	0	0	0	0	0	fluphenazine	1	1	1	injectables	1	full
328643121	79432726-8571-42c5-8948-6c700ff62e34	Psychosis	1	0	0	0	0	0	stelazine	90	1	90	tablets	1	full
328643310	205a7279-d337-4c88-9bb1-5cbb4f4e783f	Seizure Disorders	0	0	0	1	0	0	amitriptyline	30	1	30	tablets	1	full
328643310	205a7279-d337-4c88-9bb1-5cbb4f4e783f	Seizure Disorders	0	0	0	1	0	0	phenytoin	0	0	30	capsules	1	none
328643705	62490082-ca90-497c-b97f-ef86bb9c7c32	Psychosis Others	1	0	0	0	1	0	carbamazepine	60	1	90	tablets	1	partial
328643705	62490082-ca90-497c-b97f-ef86bb9c7c32	Psychosis Others	1	0	0	0	1	0	diazepam	3	1	3	tablets	1	full
328643705	62490082-ca90-497c-b97f-ef86bb9c7c32	Psychosis Others	1	0	0	0	1	0	promethazine	60	1	90	tablets	1	partial
328643912	b488e9ac-7295-4cab-b23a-1824dc819a97	Seizure Disorders Not Indicated	0	0	0	1	0	1	amitriptyline	30	1	30	tablets	1	full
328643912	b488e9ac-7295-4cab-b23a-1824dc819a97	Seizure Disorders Not Indicated	0	0	0	1	0	1	diazepam	10	1	10	tablets	1	full
328643912	b488e9ac-7295-4cab-b23a-1824dc819a97	Seizure Disorders Not Indicated	0	0	0	1	0	1	lamotrigine	30	1	30	tablets	1	full
328644207	3876cee4-3616-4181-8117-92cbf0b718e5	Psychosis	1	0	0	0	0	0	artane	15	1	15	tablets	1	full
328644207	3876cee4-3616-4181-8117-92cbf0b718e5	Psychosis	1	0	0	0	0	0	carbamazepine	90	1	90	tablets	1	full
328644207	3876cee4-3616-4181-8117-92cbf0b718e5	Psychosis	1	0	0	0	0	0	fluphenazine	1	1	1	injectables	1	full
328644207	3876cee4-3616-4181-8117-92cbf0b718e5	Psychosis	1	0	0	0	0	0	stelazine	90	1	90	tablets	1	full
328644494	f84df9c9-ec4f-4c55-af37-458431cb5d39	Psychosis Seizure Disorders	1	0	0	1	0	0	artane	0	0	15	tablets	1	none
328644494	f84df9c9-ec4f-4c55-af37-458431cb5d39	Psychosis Seizure Disorders	1	0	0	1	0	0	risperidone	0	0	90	tablets	1	none
328644494	f84df9c9-ec4f-4c55-af37-458431cb5d39	Psychosis Seizure Disorders	1	0	0	1	0	0	sodium	60	1	90	tablets	1	partial
328644657	0a829c02-5e80-4a61-ab30-a2f9fb3ceb2d	Psychosis Seizure Disorders	1	0	0	1	0	0	artane	0	0	15	tablets	1	none
328644657	0a829c02-5e80-4a61-ab30-a2f9fb3ceb2d	Psychosis Seizure Disorders	1	0	0	1	0	0	olanzapine	0	0	90	tablets	1	none
328644657	0a829c02-5e80-4a61-ab30-a2f9fb3ceb2d	Psychosis Seizure Disorders	1	0	0	1	0	0	sodium	90	1	90	tablets	1	full
328644804	22798b3f-2552-4146-ab61-28681fa4e6bc	Psychosis	1	0	0	0	0	0	artane	0	0	5	tablets	1	none
328644804	22798b3f-2552-4146-ab61-28681fa4e6bc	Psychosis	1	0	0	0	0	0	fluanxol	0	0	1	injectables	1	none
328644804	22798b3f-2552-4146-ab61-28681fa4e6bc	Psychosis	1	0	0	0	0	0	olanzapine	0	0	30	tablets	1	none
328645138	413d820c-f23a-4aa4-a3fd-ad13bd3aa89e	Psychosis	1	0	0	0	0	0	artane	5	1	5	tablets	1	full
328645138	413d820c-f23a-4aa4-a3fd-ad13bd3aa89e	Psychosis	1	0	0	0	0	0	carbamazepine	30	1	30	tablets	1	full
328645138	413d820c-f23a-4aa4-a3fd-ad13bd3aa89e	Psychosis	1	0	0	0	0	0	chlorpromazine	30	1	30	tablets	1	full
328645138	413d820c-f23a-4aa4-a3fd-ad13bd3aa89e	Psychosis	1	0	0	0	0	0	fluphenazine	1	1	1	injectables	1	full
328645322	edb8d633-a2dc-452a-ba30-fe4e5b579bff	Psychosis	1	0	0	0	0	0	artane	0	1	15	tablets	1	none
328645322	edb8d633-a2dc-452a-ba30-fe4e5b579bff	Psychosis	1	0	0	0	0	0	carbamazepine	90	1	90	tablets	1	full
328645322	edb8d633-a2dc-452a-ba30-fe4e5b579bff	Psychosis	1	0	0	0	0	0	stelazine	90	1	90	tablets	1	full
328645446	f12897ce-2479-4164-b735-16fc7996f0b5	Psychosis	1	0	0	0	0	0	haloperidol	30	1	60	tablets	1	partial
328645446	f12897ce-2479-4164-b735-16fc7996f0b5	Psychosis	1	0	0	0	0	0	quetiapine	0	0	60	tablets	1	none
328645579	911f20a4-c4db-46df-ad41-43ac12627b98	Psychosis	1	0	0	0	0	0	artane	0	0	10	tablets	1	none
328645579	911f20a4-c4db-46df-ad41-43ac12627b98	Psychosis	1	0	0	0	0	0	fluanxol	0	0	1	injectables	1	none
328645579	911f20a4-c4db-46df-ad41-43ac12627b98	Psychosis	1	0	0	0	0	0	olanzapine	0	0	60	tablets	1	none
328645938	3906d22a-e924-44c8-900f-0a2ccfee423a	Psychosis Mood Disorders	1	1	0	0	0	0	artane	0	0	10	tablets	1	none
328645938	3906d22a-e924-44c8-900f-0a2ccfee423a	Psychosis Mood Disorders	1	1	0	0	0	0	fluoxetine	60	1	60	capsules	1	full
328645938	3906d22a-e924-44c8-900f-0a2ccfee423a	Psychosis Mood Disorders	1	1	0	0	0	0	olanzapine	0	0	60	tablets	1	none
328646217	52a48c5c-efa3-4d38-87c2-1f0ad27ff523	Psychosis Mood Disorders	1	1	0	0	0	0	artane	10	1	10	tablets	1	full
328646217	52a48c5c-efa3-4d38-87c2-1f0ad27ff523	Psychosis Mood Disorders	1	1	0	0	0	0	carbamazepine	60	1	60	tablets	1	full
328646217	52a48c5c-efa3-4d38-87c2-1f0ad27ff523	Psychosis Mood Disorders	1	1	0	0	0	0	chlorpromazine	60	1	60	tablets	1	full
328646217	52a48c5c-efa3-4d38-87c2-1f0ad27ff523	Psychosis Mood Disorders	1	1	0	0	0	0	fluoxetine	60	1	60	capsules	1	full
328646426	54bdcb65-c1ec-4248-87ba-02afb813b95d	Mood Disorders	0	1	0	0	0	0	artane	10	1	10	tablets	1	full
328646426	54bdcb65-c1ec-4248-87ba-02afb813b95d	Mood Disorders	0	1	0	0	0	0	carbamazepine	60	1	60	tablets	1	full
328646426	54bdcb65-c1ec-4248-87ba-02afb813b95d	Mood Disorders	0	1	0	0	0	0	fluoxetine	60	1	60	capsules	1	full
328646720	e7956474-fd5a-4e26-be1e-71dd61009360	Psychosis Seizure Disorders	1	0	0	1	0	0	artane	5	1	5	tablets	1	full
328646720	e7956474-fd5a-4e26-be1e-71dd61009360	Psychosis Seizure Disorders	1	0	0	1	0	0	carbamazepine	30	1	30	tablets	1	full
328646720	e7956474-fd5a-4e26-be1e-71dd61009360	Psychosis Seizure Disorders	1	0	0	1	0	0	chlorpromazine	30	1	30	tablets	1	full
328646720	e7956474-fd5a-4e26-be1e-71dd61009360	Psychosis Seizure Disorders	1	0	0	1	0	0	lithium	0	0	30	tablets	1	none
328646720	e7956474-fd5a-4e26-be1e-71dd61009360	Psychosis Seizure Disorders	1	0	0	1	0	0	sodium	30	1	30	tablets	1	full
328657750	4b0139b5-a0a3-43aa-97e0-0384889365e9	Psychosis	1	0	0	0	0	0	fluphenazine	1	1	1	injectables	1	full
328657750	4b0139b5-a0a3-43aa-97e0-0384889365e9	Psychosis	1	0	0	0	0	0	stelazine	90	1	90	tablets	1	full
328658132	ace605e7-e180-46b5-b09c-08a2c97fdb6c	Psychosis	1	0	0	0	0	0	artane	5	1	10	tablets	1	partial
328658132	ace605e7-e180-46b5-b09c-08a2c97fdb6c	Psychosis	1	0	0	0	0	0	quetiapine	30	1	60	tablets	1	partial
328658132	ace605e7-e180-46b5-b09c-08a2c97fdb6c	Psychosis	1	0	0	0	0	0	risperidone	30	1	60	tablets	1	partial
328658284	72b6779c-4354-4b7d-8630-e2f6d3c2a229	Psychosis	1	0	0	0	0	0	artane	10	1	10	tablets	1	full
328658284	72b6779c-4354-4b7d-8630-e2f6d3c2a229	Psychosis	1	0	0	0	0	0	carbamazepine	60	1	60	tablets	1	full
328658284	72b6779c-4354-4b7d-8630-e2f6d3c2a229	Psychosis	1	0	0	0	0	0	chlorpromazine	60	1	60	tablets	1	full
328658533	b770ccc1-d442-4fe7-bca5-d2d33cd9eabf	Psychosis	1	0	0	0	0	0	artane	5	1	5	tablets	1	full
328658533	b770ccc1-d442-4fe7-bca5-d2d33cd9eabf	Psychosis	1	0	0	0	0	0	fluphenazine	1	1	1	injectables	1	full
328658533	b770ccc1-d442-4fe7-bca5-d2d33cd9eabf	Psychosis	1	0	0	0	0	0	stelazine	30	1	30	tablets	1	full
328658748	992c1377-9d47-477f-bd5d-6109e9184d28	Seizure Disorders Not Indicated	0	0	0	1	0	1	diazepam	5	1	5	tablets	1	full
328658748	992c1377-9d47-477f-bd5d-6109e9184d28	Seizure Disorders Not Indicated	0	0	0	1	0	1	sodium	30	1	30	tablets	1	full
328659032	63b620a0-f309-4239-aa04-d80dc9d122d1	Psychosis	1	0	0	0	0	0	artane	10	1	10	tablets	1	full
328659032	63b620a0-f309-4239-aa04-d80dc9d122d1	Psychosis	1	0	0	0	0	0	quetiapine	0	1	60	tablets	1	none
328659032	63b620a0-f309-4239-aa04-d80dc9d122d1	Psychosis	1	0	0	0	0	0	risperidone	30	1	60	tablets	1	partial
328659347	3291287b-0f64-438c-9060-d8dc7f0face0	Mood Disorders	0	1	0	0	0	0	fluoxetine	30	1	30	capsules	1	full
328659604	c84dc420-ecd5-49d6-a206-61a0a106c022	Psychosis	1	0	0	0	0	0	artane	0	0	10	tablets	1	none
328659604	c84dc420-ecd5-49d6-a206-61a0a106c022	Psychosis	1	0	0	0	0	0	fluanxol	0	0	1	injectables	1	none
328659604	c84dc420-ecd5-49d6-a206-61a0a106c022	Psychosis	1	0	0	0	0	0	olanzapine	0	0	60	tablets	1	none
328659604	c84dc420-ecd5-49d6-a206-61a0a106c022	Psychosis	1	0	0	0	0	0	procyclidine	0	0	60	tablets	1	none
328660016	9786ab86-0417-4869-ad8b-5174401e1932	Mood Disorders Seizure Disorders	0	1	0	1	0	0	carbamazepine	60	1	60	tablets	1	full
328660016	9786ab86-0417-4869-ad8b-5174401e1932	Mood Disorders Seizure Disorders	0	1	0	1	0	0	fluoxetine	60	1	60	capsules	1	full
328660016	9786ab86-0417-4869-ad8b-5174401e1932	Mood Disorders Seizure Disorders	0	1	0	1	0	0	sodium	60	1	60	tablets	1	full
328660287	696239c4-452e-43b7-a601-c3edc54cacaa	Psychosis	1	0	0	0	0	0	artane	5	1	10	tablets	1	partial
328660287	696239c4-452e-43b7-a601-c3edc54cacaa	Psychosis	1	0	0	0	0	0	chlorpromazine	30	1	60	tablets	1	partial
328660287	696239c4-452e-43b7-a601-c3edc54cacaa	Psychosis	1	0	0	0	0	0	haloperidol	30	1	60	tablets	1	partial
328660525	48779118-77fc-496d-a3cf-76b4f8851601	Psychosis	1	0	0	0	0	0	artane	10	1	10	tablets	1	full
328660525	48779118-77fc-496d-a3cf-76b4f8851601	Psychosis	1	0	0	0	0	0	carbamazepine	90	1	90	tablets	1	full
328660525	48779118-77fc-496d-a3cf-76b4f8851601	Psychosis	1	0	0	0	0	0	chlorpromazine	60	1	90	tablets	1	partial
328660691	3c823149-b491-47a6-86a9-abddfd52c777	Psychosis	1	0	0	0	0	0	artane	10	1	10	tablets	1	full
328660691	3c823149-b491-47a6-86a9-abddfd52c777	Psychosis	1	0	0	0	0	0	risperidone	30	1	60	tablets	1	partial
328660801	814f45c5-97b9-4559-aa29-e6ec55c1b0a6	Seizure Disorders	0	0	0	1	0	0	phenytoin	0	0	30	capsules	1	none
328660958	10b1c6a9-081a-4df4-979a-12ceaa5cfff3	Seizure Disorders	0	0	0	1	0	0	carbamazepine	30	1	30	tablets	1	full
328661097	98fbeae6-bc42-4bda-aa3b-d3428d93b4aa	Mood Disorders	0	1	0	0	0	0	fluoxetine	60	1	60	capsules	1	full
328661391	05a41b31-9f42-47e5-b216-048390483841	Others	0	0	0	0	1	0	amitriptyline	30	1	30	tablets	1	full
328661391	05a41b31-9f42-47e5-b216-048390483841	Others	0	0	0	0	1	0	diazepam	5	1	5	tablets	1	full
328662240	1e26b145-bb2b-4925-a67e-ca79566cc424	Seizure Disorders	0	0	0	1	0	0	diazepam	3	1	5	tablets	1	partial
328662240	1e26b145-bb2b-4925-a67e-ca79566cc424	Seizure Disorders	0	0	0	1	0	0	lamotrigine	0	0	60	tablets	1	none
328662240	1e26b145-bb2b-4925-a67e-ca79566cc424	Seizure Disorders	0	0	0	1	0	0	sodium	60	1	660	tablets	1	partial
328662553	5ef0a556-e3b8-498a-905a-8727e04cb680	Psychosis Seizure Disorders	1	0	0	1	0	0	artane	15	1	15	tablets	1	full
328662553	5ef0a556-e3b8-498a-905a-8727e04cb680	Psychosis Seizure Disorders	1	0	0	1	0	0	chlorpromazine	60	1	90	tablets	1	partial
328662553	5ef0a556-e3b8-498a-905a-8727e04cb680	Psychosis Seizure Disorders	1	0	0	1	0	0	sodium	60	1	90	tablets	1	partial
328662553	5ef0a556-e3b8-498a-905a-8727e04cb680	Psychosis Seizure Disorders	1	0	0	1	0	0	stelazine	90	1	90	tablets	1	full
328662672	157bfb82-2ad9-42e9-bc92-54335a4d900f	Seizure Disorders	0	0	0	1	0	0	phenytoin	0	0	30	capsules	1	none
328662845	f5f62554-722c-469a-b86a-030972a19833	Psychosis Mood Disorders	1	1	0	0	0	0	artane	15	1	15	tablets	1	full
328662845	f5f62554-722c-469a-b86a-030972a19833	Psychosis Mood Disorders	1	1	0	0	0	0	carbamazepine	60	1	90	tablets	1	partial
328663008	af84e2b9-dfc4-47b3-98a0-4a7c8e127e4d	Psychosis	1	0	0	0	0	0	artane	15	1	15	tablets	1	full
328663008	af84e2b9-dfc4-47b3-98a0-4a7c8e127e4d	Psychosis	1	0	0	0	0	0	carbamazepine	90	1	90	tablets	1	full
328663008	af84e2b9-dfc4-47b3-98a0-4a7c8e127e4d	Psychosis	1	0	0	0	0	0	chlorpromazine	60	1	90	tablets	1	partial
328663175	144b3600-5f25-478f-b5b6-2048ed410216	Seizure Disorders	0	0	0	1	0	0	diazepam	5	1	5	tablets	1	full
328663175	144b3600-5f25-478f-b5b6-2048ed410216	Seizure Disorders	0	0	0	1	0	0	sodium	60	1	90	tablets	1	partial
328663263	5addf1ff-7e04-42e8-9689-d41e135ad255	Seizure Disorders	0	0	0	1	0	0	sodium	30	1	30	tablets	1	full
328663629	3c60db4e-4f9c-4dc4-b408-fe426b795b8d	Psychosis Mood Disorders	1	1	0	0	0	0	artane	10	1	10	tablets	1	full
328663629	3c60db4e-4f9c-4dc4-b408-fe426b795b8d	Psychosis Mood Disorders	1	1	0	0	0	0	carbamazepine	60	1	60	tablets	1	full
328663629	3c60db4e-4f9c-4dc4-b408-fe426b795b8d	Psychosis Mood Disorders	1	1	0	0	0	0	fluphenazine	1	1	1	injectables	1	full
328663629	3c60db4e-4f9c-4dc4-b408-fe426b795b8d	Psychosis Mood Disorders	1	1	0	0	0	0	stelazine	60	1	60	tablets	1	full
328663919	9c755382-1a60-48b5-bc41-a2675c1fb2d6	Mood Disorders	0	1	0	0	0	0	artane	10	1	10	tablets	1	full
328663919	9c755382-1a60-48b5-bc41-a2675c1fb2d6	Mood Disorders	0	1	0	0	0	0	carbamazepine	60	1	60	tablets	1	full
328663919	9c755382-1a60-48b5-bc41-a2675c1fb2d6	Mood Disorders	0	1	0	0	0	0	fluoxetine	60	1	60	capsules	1	full
328664277	183dda2d-9836-4836-9e85-258791df134d	Mood Disorders Seizure Disorders Others	0	1	0	1	1	0	amitriptyline	30	1	30	tablets	1	full
328664277	183dda2d-9836-4836-9e85-258791df134d	Mood Disorders Seizure Disorders Others	0	1	0	1	1	0	fluoxetine	60	1	60	capsules	1	full
328664277	183dda2d-9836-4836-9e85-258791df134d	Mood Disorders Seizure Disorders Others	0	1	0	1	1	0	sodium	60	1	60	tablets	1	full
328664667	90ed39f4-a48c-4335-98a9-aad5f957b850	Psychosis Mood Disorders	1	1	0	0	0	0	artane	10	1	10	tablets	1	full
328664667	90ed39f4-a48c-4335-98a9-aad5f957b850	Psychosis Mood Disorders	1	1	0	0	0	0	chlorpromazine	60	1	60	tablets	1	full
328664667	90ed39f4-a48c-4335-98a9-aad5f957b850	Psychosis Mood Disorders	1	1	0	0	0	0	stelazine	60	1	60	tablets	1	full
328664805	de666901-79fb-444f-86f2-bf91a1f7333b	Seizure Disorders	0	0	0	1	0	0	sodium	60	1	60	tablets	1	full
328665067	add02e8b-2b2a-4955-9bfb-e52bdc70d461	Seizure Disorders	0	0	0	1	0	0	amitriptyline	30	1	30	tablets	1	full
328665067	add02e8b-2b2a-4955-9bfb-e52bdc70d461	Seizure Disorders	0	0	0	1	0	0	lamotrigine	30	1	30	tablets	1	full
328665267	d3c186ed-9226-4556-8900-05ec7c7eb495	Psychosis	1	0	0	0	0	0	artane	15	1	15	tablets	1	full
328665267	d3c186ed-9226-4556-8900-05ec7c7eb495	Psychosis	1	0	0	0	0	0	carbamazepine	60	1	90	tablets	1	partial
328665267	d3c186ed-9226-4556-8900-05ec7c7eb495	Psychosis	1	0	0	0	0	0	chlorpromazine	60	1	90	tablets	1	partial
328665510	0d0a3944-d543-4512-afe2-d3fe38e2c189	Psychosis	1	0	0	0	0	0	artane	0	0	15	tablets	1	none
328665510	0d0a3944-d543-4512-afe2-d3fe38e2c189	Psychosis	1	0	0	0	0	0	olanzapine	0	0	90	tablets	1	none
328665510	0d0a3944-d543-4512-afe2-d3fe38e2c189	Psychosis	1	0	0	0	0	0	procyclidine	0	0	90	tablets	1	none
328665695	6bca2da4-1087-46e4-bdc0-0cb11d66de92	Psychosis	1	0	0	0	0	0	artane	5	1	5	tablets	1	full
328665695	6bca2da4-1087-46e4-bdc0-0cb11d66de92	Psychosis	1	0	0	0	0	0	fluphenazine	1	1	1	injectables	1	full
328665695	6bca2da4-1087-46e4-bdc0-0cb11d66de92	Psychosis	1	0	0	0	0	0	stelazine	30	1	30	tablets	1	full
328665937	07af2c8b-d8b6-452f-87d3-92853c7c20d0	Psychosis	1	0	0	0	0	0	artane	15	1	15	tablets	1	full
328665937	07af2c8b-d8b6-452f-87d3-92853c7c20d0	Psychosis	1	0	0	0	0	0	carbamazepine	60	1	90	tablets	1	partial
328665937	07af2c8b-d8b6-452f-87d3-92853c7c20d0	Psychosis	1	0	0	0	0	0	chlorpromazine	60	1	90	tablets	1	partial
328666101	634b4bb2-092b-4ca3-b92a-63e11aefbb01	Seizure Disorders	0	0	0	1	0	0	sodium	60	1	60	tablets	1	full
328666466	0a184cd0-ee78-45fb-b252-741521b63835	Psychosis	1	0	0	0	0	0	artane	10	1	10	tablets	1	full
328666466	0a184cd0-ee78-45fb-b252-741521b63835	Psychosis	1	0	0	0	0	0	carbamazepine	60	1	60	tablets	1	full
328666466	0a184cd0-ee78-45fb-b252-741521b63835	Psychosis	1	0	0	0	0	0	promethazine	0	0	60	tablets	1	none
328666466	0a184cd0-ee78-45fb-b252-741521b63835	Psychosis	1	0	0	0	0	0	sodium	60	1	60	tablets	1	full
328666709	d3d8160d-87d4-483f-87e7-269bef6a6956	Psychosis	1	0	0	0	0	0	artane	15	1	15	tablets	1	full
328666709	d3d8160d-87d4-483f-87e7-269bef6a6956	Psychosis	1	0	0	0	0	0	carbamazepine	60	1	90	tablets	1	partial
328666709	d3d8160d-87d4-483f-87e7-269bef6a6956	Psychosis	1	0	0	0	0	0	chlorpromazine	60	1	90	tablets	1	partial
328667173	e43d0dd9-c867-43b3-9f38-fc9f66a6a18f	Psychosis Seizure Disorders	1	0	0	1	0	0	fluanxol	1	1	1	injectables	1	full
328667173	e43d0dd9-c867-43b3-9f38-fc9f66a6a18f	Psychosis Seizure Disorders	1	0	0	1	0	0	lithium	0	0	0	tablets	0	none
328667173	e43d0dd9-c867-43b3-9f38-fc9f66a6a18f	Psychosis Seizure Disorders	1	0	0	1	0	0	olanzapine	0	0	60	tablets	1	none
328667173	e43d0dd9-c867-43b3-9f38-fc9f66a6a18f	Psychosis Seizure Disorders	1	0	0	1	0	0	procyclidine	60	1	60	tablets	1	full
328667173	e43d0dd9-c867-43b3-9f38-fc9f66a6a18f	Psychosis Seizure Disorders	1	0	0	1	0	0	sodium	60	1	60	tablets	1	full
328667173	e43d0dd9-c867-43b3-9f38-fc9f66a6a18f	Psychosis Seizure Disorders	1	0	0	1	0	0	stelazine	60	1	60	tablets	1	full
328667479	5004a9fb-02a0-4092-90ea-ec1d1c65fcd2	Psychosis Mood Disorders	1	1	0	0	0	0	artane	10	1	10	tablets	1	full
328667479	5004a9fb-02a0-4092-90ea-ec1d1c65fcd2	Psychosis Mood Disorders	1	1	0	0	0	0	fluphenazine	1	1	1	injectables	1	full
328667479	5004a9fb-02a0-4092-90ea-ec1d1c65fcd2	Psychosis Mood Disorders	1	1	0	0	0	0	quetiapine	30	1	60	tablets	1	partial
328667479	5004a9fb-02a0-4092-90ea-ec1d1c65fcd2	Psychosis Mood Disorders	1	1	0	0	0	0	risperidone	30	1	60	tablets	1	partial
328667479	5004a9fb-02a0-4092-90ea-ec1d1c65fcd2	Psychosis Mood Disorders	1	1	0	0	0	0	stelazine	60	1	60	tablets	1	full
328667722	34e9ba2c-1775-481e-9f58-db974ba17bdc	Seizure Disorders	0	0	0	1	0	0	amitriptyline	30	1	30	tablets	1	full
328667722	34e9ba2c-1775-481e-9f58-db974ba17bdc	Seizure Disorders	0	0	0	1	0	0	lamotrigine	0	1	60	tablets	1	none
328667722	34e9ba2c-1775-481e-9f58-db974ba17bdc	Seizure Disorders	0	0	0	1	0	0	sodium	60	1	60	tablets	1	full
328667972	9b08426e-6788-4763-b196-a2c4d6b2d140	Psychosis Mood Disorders	1	1	0	0	0	0	artane	10	1	10	tablets	1	full
328667972	9b08426e-6788-4763-b196-a2c4d6b2d140	Psychosis Mood Disorders	1	1	0	0	0	0	fluanxol	1	1	1	injectables	1	full
328667972	9b08426e-6788-4763-b196-a2c4d6b2d140	Psychosis Mood Disorders	1	1	0	0	0	0	fluoxetine	30	1	60	capsules	1	partial
328667972	9b08426e-6788-4763-b196-a2c4d6b2d140	Psychosis Mood Disorders	1	1	0	0	0	0	olanzapine	0	0	60	tablets	1	none
328668292	18434bdf-aa02-449e-b855-713fa43e8fb4	Psychosis Seizure Disorders	1	0	0	1	0	0	artane	30	1	30	tablets	1	full
328668292	18434bdf-aa02-449e-b855-713fa43e8fb4	Psychosis Seizure Disorders	1	0	0	1	0	0	chlorpromazine	60	1	60	tablets	1	full
328668292	18434bdf-aa02-449e-b855-713fa43e8fb4	Psychosis Seizure Disorders	1	0	0	1	0	0	risperidone	30	1	60	tablets	1	partial
328668292	18434bdf-aa02-449e-b855-713fa43e8fb4	Psychosis Seizure Disorders	1	0	0	1	0	0	stelazine	60	1	60	tablets	1	full
328668469	246b5695-e31a-4dd6-9334-bd99bb09f60e	Others	0	0	0	0	1	0	lamotrigine	60	1	60	tablets	1	full
328668469	246b5695-e31a-4dd6-9334-bd99bb09f60e	Others	0	0	0	0	1	0	sodium	60	1	60	tablets	1	full
328668749	1b2f7059-700b-4a22-b96a-00c613950ba1	Psychosis Mood Disorders	1	1	0	0	0	0	carbamazepine	60	1	90	tablets	1	partial
328668749	1b2f7059-700b-4a22-b96a-00c613950ba1	Psychosis Mood Disorders	1	1	0	0	0	0	fluphenazine	1	1	1	injectables	1	full
328668749	1b2f7059-700b-4a22-b96a-00c613950ba1	Psychosis Mood Disorders	1	1	0	0	0	0	lamotrigine	0	0	0	tablets	0	none
328668749	1b2f7059-700b-4a22-b96a-00c613950ba1	Psychosis Mood Disorders	1	1	0	0	0	0	stelazine	90	1	90	tablets	1	full
328668983	85a680ee-901b-49ee-ad37-de0924f6aee7	Psychosis Seizure Disorders	1	0	0	1	0	0	artane	10	1	10	tablets	1	full
328668983	85a680ee-901b-49ee-ad37-de0924f6aee7	Psychosis Seizure Disorders	1	0	0	1	0	0	fluphenazine	1	1	1	injectables	1	full
328668983	85a680ee-901b-49ee-ad37-de0924f6aee7	Psychosis Seizure Disorders	1	0	0	1	0	0	sodium	60	1	60	tablets	1	full
328668983	85a680ee-901b-49ee-ad37-de0924f6aee7	Psychosis Seizure Disorders	1	0	0	1	0	0	stelazine	60	1	60	tablets	1	full
328669232	bc0a752c-ff98-4e42-93e4-b01c301f22db	Psychosis Mood Disorders	1	1	0	0	0	0	fluanxol	1	1	1	injectables	1	full
328669232	bc0a752c-ff98-4e42-93e4-b01c301f22db	Psychosis Mood Disorders	1	1	0	0	0	0	olanzapine	60	1	60	tablets	1	full
328669232	bc0a752c-ff98-4e42-93e4-b01c301f22db	Psychosis Mood Disorders	1	1	0	0	0	0	risperidone	30	1	60	tablets	1	partial
328669468	e2c7504e-2e5a-4878-9275-7edff02347e7	Seizure Disorders	0	0	0	1	0	0	lamotrigine	60	1	90	tablets	1	partial
328669468	e2c7504e-2e5a-4878-9275-7edff02347e7	Seizure Disorders	0	0	0	1	0	0	sodium	60	1	90	tablets	1	partial
328669705	967a8d55-8ab5-4788-8ac0-bd5947c0fe9f	Psychosis Mood Disorders	1	1	0	0	0	0	fluoxetine	30	1	30	capsules	1	full
328669705	967a8d55-8ab5-4788-8ac0-bd5947c0fe9f	Psychosis Mood Disorders	1	1	0	0	0	0	risperidone	30	1	30	tablets	1	full
328669990	445c86a9-8320-4b41-bf6f-f8ebac4b1a4c	Psychosis Seizure Disorders	1	0	0	1	0	0	artane	15	1	15	tablets	1	full
328669990	445c86a9-8320-4b41-bf6f-f8ebac4b1a4c	Psychosis Seizure Disorders	1	0	0	1	0	0	chlorpromazine	60	1	90	tablets	1	partial
328669990	445c86a9-8320-4b41-bf6f-f8ebac4b1a4c	Psychosis Seizure Disorders	1	0	0	1	0	0	sodium	90	1	90	tablets	1	full
328669990	445c86a9-8320-4b41-bf6f-f8ebac4b1a4c	Psychosis Seizure Disorders	1	0	0	1	0	0	stelazine	90	1	90	tablets	1	full
328670273	812e8064-79bc-4a10-86a5-28272f7bea0c	Psychosis Mood Disorders	1	1	0	0	0	0	artane	10	1	10	tablets	1	full
328670273	812e8064-79bc-4a10-86a5-28272f7bea0c	Psychosis Mood Disorders	1	1	0	0	0	0	chlorpromazine	60	1	60	tablets	1	full
328670273	812e8064-79bc-4a10-86a5-28272f7bea0c	Psychosis Mood Disorders	1	1	0	0	0	0	fluphenazine	1	1	1	injectables	1	full
328670273	812e8064-79bc-4a10-86a5-28272f7bea0c	Psychosis Mood Disorders	1	1	0	0	0	0	stelazine	60	1	60	tablets	1	full
328670570	94e225b4-cd64-465f-b7a6-8531363a0236	Psychosis Mood Disorders	1	1	0	0	0	0	artane	5	1	5	tablets	1	full
328670570	94e225b4-cd64-465f-b7a6-8531363a0236	Psychosis Mood Disorders	1	1	0	0	0	0	carbamazepine	30	1	30	tablets	1	full
328670570	94e225b4-cd64-465f-b7a6-8531363a0236	Psychosis Mood Disorders	1	1	0	0	0	0	chlorpromazine	30	1	30	tablets	1	full
328670570	94e225b4-cd64-465f-b7a6-8531363a0236	Psychosis Mood Disorders	1	1	0	0	0	0	fluphenazine	1	1	1	injectables	1	full
328670764	e890855f-b38c-4863-91c7-86846919d618	Psychosis	1	0	0	0	0	0	artane	5	1	5	tablets	1	full
328670764	e890855f-b38c-4863-91c7-86846919d618	Psychosis	1	0	0	0	0	0	chlorpromazine	30	1	30	tablets	1	full
328670764	e890855f-b38c-4863-91c7-86846919d618	Psychosis	1	0	0	0	0	0	fluphenazine	1	1	1	injectables	1	full
328670957	531205ba-78cc-46d9-8b0c-72f1beaaeb35	Psychosis Mood Disorders	1	1	0	0	0	0	artane	5	1	5	tablets	1	full
328670957	531205ba-78cc-46d9-8b0c-72f1beaaeb35	Psychosis Mood Disorders	1	1	0	0	0	0	carbamazepine	30	1	30	tablets	1	full
328670957	531205ba-78cc-46d9-8b0c-72f1beaaeb35	Psychosis Mood Disorders	1	1	0	0	0	0	chlorpromazine	30	1	30	tablets	1	full
328670957	531205ba-78cc-46d9-8b0c-72f1beaaeb35	Psychosis Mood Disorders	1	1	0	0	0	0	fluphenazine	1	1	1	injectables	1	full
328671130	caf13e14-1dbb-43e8-ad18-3f0f7220797e	Seizure Disorders	0	0	0	1	0	0	artane	15	1	15	tablets	1	full
328671130	caf13e14-1dbb-43e8-ad18-3f0f7220797e	Seizure Disorders	0	0	0	1	0	0	olanzapine	0	0	90	tablets	1	none
328671130	caf13e14-1dbb-43e8-ad18-3f0f7220797e	Seizure Disorders	0	0	0	1	0	0	sodium	60	1	90	tablets	1	partial
328671339	61162aab-7c28-4440-935d-92180552458e	Psychosis	1	0	0	0	0	0	artane	5	1	5	tablets	1	full
328671339	61162aab-7c28-4440-935d-92180552458e	Psychosis	1	0	0	0	0	0	fluanxol	0	0	1	injectables	1	none
328671339	61162aab-7c28-4440-935d-92180552458e	Psychosis	1	0	0	0	0	0	olanzapine	0	0	30	tablets	1	none
328671654	46cf347a-7e9c-4117-ae40-e0828b24f01d	Psychosis	1	0	0	0	0	0	artane	5	1	5	tablets	1	full
328671654	46cf347a-7e9c-4117-ae40-e0828b24f01d	Psychosis	1	0	0	0	0	0	carbamazepine	30	1	30	tablets	1	full
328671654	46cf347a-7e9c-4117-ae40-e0828b24f01d	Psychosis	1	0	0	0	0	0	chlorpromazine	30	1	30	tablets	1	full
328671654	46cf347a-7e9c-4117-ae40-e0828b24f01d	Psychosis	1	0	0	0	0	0	fluphenazine	1	1	1	injectables	1	full
328671789	018cf86f-5302-4a6e-b502-f208a116e758	Not Indicated	0	0	0	0	0	1	clonazepam	10	1	10	tablets	1	full
328671789	018cf86f-5302-4a6e-b502-f208a116e758	Not Indicated	0	0	0	0	0	1	phenobarbitol	30	1	30	tablets	1	full
328672073	41aa5e30-d546-43ba-aa0d-89b3a168f8c2	Mood Disorders Seizure Disorders Others	0	1	0	1	1	0	amitriptyline	30	1	30	tablets	0	full
328672073	41aa5e30-d546-43ba-aa0d-89b3a168f8c2	Mood Disorders Seizure Disorders Others	0	1	0	1	1	0	fluoxetine	60	1	60	capsules	1	full
328672073	41aa5e30-d546-43ba-aa0d-89b3a168f8c2	Mood Disorders Seizure Disorders Others	0	1	0	1	1	0	sodium	60	1	60	tablets	1	full
328672162	b7c018c5-020b-4c10-bd96-4098ab29f4b8	Seizure Disorders	0	0	0	1	0	0	lamotrigine	30	1	30	tablets	1	full
328672420	b84469f4-1e10-4261-9603-7305131aaa11	Psychosis Others	1	0	0	0	1	0	artane	10	1	10	tablets	1	full
328672420	b84469f4-1e10-4261-9603-7305131aaa11	Psychosis Others	1	0	0	0	1	0	fluphenazine	1	1	1	injectables	1	full
328672420	b84469f4-1e10-4261-9603-7305131aaa11	Psychosis Others	1	0	0	0	1	0	lamotrigine	60	1	60	tablets	1	full
328672420	b84469f4-1e10-4261-9603-7305131aaa11	Psychosis Others	1	0	0	0	1	0	stelazine	60	1	60	tablets	1	full
328672577	33012b48-403e-4509-9ec9-4b0f7682b01c	Mood Disorders	0	1	0	0	0	0	carbamazepine	60	1	60	tablets	1	full
328672577	33012b48-403e-4509-9ec9-4b0f7682b01c	Mood Disorders	0	1	0	0	0	0	fluoxetine	60	1	60	capsules	1	full
328672759	3b7cc7e3-2f94-499b-8062-cbd1e9e64129	Psychosis	1	0	0	0	0	0	fluoxetine	90	1	90	capsules	1	full
328672759	3b7cc7e3-2f94-499b-8062-cbd1e9e64129	Psychosis	1	0	0	0	0	0	risperidone	60	1	90	tablets	1	partial
328672975	e405479e-9fb9-47d0-b879-39d2bfa2f046	Not Indicated	0	0	0	0	0	1	artane	0	0	15	tablets	1	none
328672975	e405479e-9fb9-47d0-b879-39d2bfa2f046	Not Indicated	0	0	0	0	0	1	procyclidine	0	0	90	tablets	1	none
328672975	e405479e-9fb9-47d0-b879-39d2bfa2f046	Not Indicated	0	0	0	0	0	1	ziclopentixol	0	0	1	injectables	1	none
328673259	2de47d18-3cc7-48c0-82fe-8d691201e06e	Psychosis	1	0	0	0	0	0	carbamazepine	60	1	60	tablets	1	full
328673259	2de47d18-3cc7-48c0-82fe-8d691201e06e	Psychosis	1	0	0	0	0	0	chlorpromazine	60	1	60	tablets	1	full
328673259	2de47d18-3cc7-48c0-82fe-8d691201e06e	Psychosis	1	0	0	0	0	0	fluphenazine	1	1	1	injectables	1	full
328673554	861a6d97-d4eb-42dd-ad16-4001df03c25c	Psychosis Seizure Disorders	1	0	0	1	0	0	artane	15	1	15	tablets	1	full
328673554	861a6d97-d4eb-42dd-ad16-4001df03c25c	Psychosis Seizure Disorders	1	0	0	1	0	0	chlorpromazine	60	1	90	tablets	1	partial
328673554	861a6d97-d4eb-42dd-ad16-4001df03c25c	Psychosis Seizure Disorders	1	0	0	1	0	0	fluphenazine	0	1	1	injectables	1	none
328673554	861a6d97-d4eb-42dd-ad16-4001df03c25c	Psychosis Seizure Disorders	1	0	0	1	0	0	sodium	90	1	90	tablets	1	full
328673831	471f417c-eb99-429e-8cae-949dae31ee5b	Psychosis Mood Disorders	1	1	0	0	0	0	artane	15	1	15	tablets	1	full
328673831	471f417c-eb99-429e-8cae-949dae31ee5b	Psychosis Mood Disorders	1	1	0	0	0	0	carbamazepine	90	1	90	tablets	1	full
328673831	471f417c-eb99-429e-8cae-949dae31ee5b	Psychosis Mood Disorders	1	1	0	0	0	0	chlorpromazine	60	1	90	tablets	1	partial
328673831	471f417c-eb99-429e-8cae-949dae31ee5b	Psychosis Mood Disorders	1	1	0	0	0	0	fluoxetine	90	1	90	capsules	1	full
328674108	1abd339c-edca-4fbb-a8b1-4575fdd038e4	Mood Disorders	0	1	0	0	0	0	artane	10	1	10	tablets	1	full
328674108	1abd339c-edca-4fbb-a8b1-4575fdd038e4	Mood Disorders	0	1	0	0	0	0	carbamazepine	60	1	90	tablets	1	partial
328674108	1abd339c-edca-4fbb-a8b1-4575fdd038e4	Mood Disorders	0	1	0	0	0	0	fluoxetine	90	1	90	capsules	1	full
328674467	92c23cf5-f863-4a0a-82b2-46f118380eba	Mood Disorders	0	1	0	0	0	0	fluoxetine	90	1	90	capsules	1	full
328674653	6505bb67-ffb8-4e02-9a9f-e9bf6aa99136	Psychosis	1	0	0	0	0	0	olanzapine	0	0	90	tablets	1	none
328674778	89389394-24d2-4117-b57d-fb9cefa75860	Psychosis	1	0	0	0	0	0	artane	0	0	10	tablets	1	none
328674778	89389394-24d2-4117-b57d-fb9cefa75860	Psychosis	1	0	0	0	0	0	olanzapine	0	0	60	tablets	1	none
328674845	9f3e8e7a-4d57-469a-a8a6-d9ee8fa5800c	Seizure Disorders	0	0	0	1	0	0	sodium	90	1	90	tablets	1	full
328675005	f4b18da2-e875-496d-9a82-d04358474549	Psychosis	1	0	0	0	0	0	fluphenazine	1	1	1	injectables	1	full
328675005	f4b18da2-e875-496d-9a82-d04358474549	Psychosis	1	0	0	0	0	0	haloperidol	60	1	60	tablets	1	full
328675340	939a4260-04cd-4847-82f6-e07bf99cae8b	Psychosis Mood Disorders	1	1	0	0	0	0	fluanxol	1	1	1	injectables	1	full
328675340	939a4260-04cd-4847-82f6-e07bf99cae8b	Psychosis Mood Disorders	1	1	0	0	0	0	olanzapine	0	0	60	tablets	1	none
328675340	939a4260-04cd-4847-82f6-e07bf99cae8b	Psychosis Mood Disorders	1	1	0	0	0	0	risperidone	30	1	60	tablets	1	partial
328675340	939a4260-04cd-4847-82f6-e07bf99cae8b	Psychosis Mood Disorders	1	1	0	0	0	0	stelazine	60	1	60	tablets	1	full
328675687	5c3f1824-4ce0-4cd6-9512-5742c28f5e0b	Seizure Disorders	0	0	0	1	0	0	lamotrigine	60	1	60	tablets	1	full
328675687	5c3f1824-4ce0-4cd6-9512-5742c28f5e0b	Seizure Disorders	0	0	0	1	0	0	sodium	60	1	60	tablets	1	full
328676239	3776e922-0331-453b-81af-f7fd5d1d7607	Psychosis Mood Disorders	1	1	0	0	0	0	artane	10	1	10	tablets	1	full
328676239	3776e922-0331-453b-81af-f7fd5d1d7607	Psychosis Mood Disorders	1	1	0	0	0	0	chlorpromazine	60	1	60	tablets	1	full
328676239	3776e922-0331-453b-81af-f7fd5d1d7607	Psychosis Mood Disorders	1	1	0	0	0	0	fluoxetine	30	1	30	capsules	1	full
328676239	3776e922-0331-453b-81af-f7fd5d1d7607	Psychosis Mood Disorders	1	1	0	0	0	0	stelazine	60	1	60	tablets	1	full
328676370	2d14a423-9760-4e71-bf81-6a938dfd86e8	Not Indicated	0	0	0	0	0	1	olanzapine	0	0	30	tablets	1	none
328676370	2d14a423-9760-4e71-bf81-6a938dfd86e8	Not Indicated	0	0	0	0	0	1	ziclopentixol	0	0	30	tablets	1	none
328676790	242a8f7f-b83a-49f9-a07b-f7d7828f38c1	Seizure Disorders	0	0	0	1	0	0	artane	5	1	5	tablets	1	full
328676790	242a8f7f-b83a-49f9-a07b-f7d7828f38c1	Seizure Disorders	0	0	0	1	0	0	risperidone	0	0	30	tablets	1	none
328676790	242a8f7f-b83a-49f9-a07b-f7d7828f38c1	Seizure Disorders	0	0	0	1	0	0	sodium	30	1	30	tablets	1	full
328677361	1b2c2f1a-d735-490a-8d4e-cf59646383fb	Psychosis	1	0	0	0	0	0	artane	15	1	15	tablets	1	full
328677361	1b2c2f1a-d735-490a-8d4e-cf59646383fb	Psychosis	1	0	0	0	0	0	risperidone	0	0	90	tablets	1	none
328677361	1b2c2f1a-d735-490a-8d4e-cf59646383fb	Psychosis	1	0	0	0	0	0	sodium	60	1	90	tablets	1	partial
328677361	1b2c2f1a-d735-490a-8d4e-cf59646383fb	Psychosis	1	0	0	0	0	0	stelazine	90	1	90	tablets	1	full
328677680	fdc77011-a5bb-45f6-a5c1-1a6f0278a741	Psychosis Mood Disorders	1	1	0	0	0	0	artane	5	1	5	tablets	1	full
328677680	fdc77011-a5bb-45f6-a5c1-1a6f0278a741	Psychosis Mood Disorders	1	1	0	0	0	0	carbamazepine	30	1	30	tablets	1	full
328677680	fdc77011-a5bb-45f6-a5c1-1a6f0278a741	Psychosis Mood Disorders	1	1	0	0	0	0	fluphenazine	1	1	1	injectables	1	full
328677680	fdc77011-a5bb-45f6-a5c1-1a6f0278a741	Psychosis Mood Disorders	1	1	0	0	0	0	stelazine	30	1	30	tablets	1	full
328678555	44545633-1e23-45c7-940c-6601520d5526	Psychosis	1	0	0	0	0	0	artane	15	1	15	tablets	1	full
328678555	44545633-1e23-45c7-940c-6601520d5526	Psychosis	1	0	0	0	0	0	carbamazepine	60	1	90	tablets	1	partial
328678555	44545633-1e23-45c7-940c-6601520d5526	Psychosis	1	0	0	0	0	0	fluphenazine	1	1	1	injectables	1	full
328678555	44545633-1e23-45c7-940c-6601520d5526	Psychosis	1	0	0	0	0	0	stelazine	90	1	90	tablets	1	full
328678739	77bb24ef-357a-4be1-9768-b52c8b3560a0	Psychosis	1	0	0	0	0	0	olanzapine	0	0	30	tablets	1	none
328691598	bb05dff9-4977-4298-96c4-5f6b23911691	Mood Disorders	0	1	0	0	0	0	amitriptyline	30	1	30	tablets	1	full
328691933	586a3198-4cb6-489a-9c1a-8b2cab883500	Not Indicated	0	0	0	0	0	1	artane	5	1	30	tablets	1	partial
328691933	586a3198-4cb6-489a-9c1a-8b2cab883500	Not Indicated	0	0	0	0	0	1	diazepam	30	1	30	tablets	1	full
328691933	586a3198-4cb6-489a-9c1a-8b2cab883500	Not Indicated	0	0	0	0	0	1	quetiapine	10	1	30	tablets	1	partial
328692074	c1e101ac-e9c1-4f56-a612-e4a0fd5678c3	Mood Disorders	0	1	0	0	0	0	fluoxetine	60	1	60	capsules	1	full
328692270	25b94c75-88d6-4135-8b37-098e27cd95e5	Seizure Disorders	0	0	0	1	0	0	phenobarbitol	30	1	30	tablets	1	full
328692691	0ddbbb85-bdfd-4484-ae0a-e15cdb39e8c0	Psychosis	1	0	0	0	0	0	artane	10	1	60	tablets	1	partial
328692691	0ddbbb85-bdfd-4484-ae0a-e15cdb39e8c0	Psychosis	1	0	0	0	0	0	carbamazepine	60	1	60	tablets	1	full
328692691	0ddbbb85-bdfd-4484-ae0a-e15cdb39e8c0	Psychosis	1	0	0	0	0	0	chlorpromazine	60	1	60	tablets	1	full
328692854	91008ea7-6947-4c5c-80e0-d06881b99bc9	Seizure Disorders	0	0	0	1	0	0	sodium	10	1	30	tablets	1	partial
328693235	a238c16c-9d2f-48a0-8075-0bc3aa98bbd9	Psychosis	1	0	0	0	0	0	artane	5	1	30	tablets	1	partial
328693235	a238c16c-9d2f-48a0-8075-0bc3aa98bbd9	Psychosis	1	0	0	0	0	0	risperidone	0	0	30	tablets	1	none
328693435	47901732-3b46-4e6d-8985-39e64f8e3ee9	Mood Disorders	0	1	0	0	0	0	fluoxetine	30	1	60	capsules	1	partial
328693627	97be9927-99d0-402b-a0eb-0c3e563c4654	Psychosis	1	0	0	0	0	0	artane	10	1	60	tablets	1	partial
328693627	97be9927-99d0-402b-a0eb-0c3e563c4654	Psychosis	1	0	0	0	0	0	haloperidol	30	1	50	tablets	1	partial
328693770	cb5ee036-3672-4f12-bc7a-325edc62364c	Not Indicated	0	0	0	0	0	1	artane	5	1	30	tablets	1	partial
328693770	cb5ee036-3672-4f12-bc7a-325edc62364c	Not Indicated	0	0	0	0	0	1	quetiapine	0	0	30	tablets	1	none
328693827	4459d0d8-7d24-4939-9fb8-881c49ae4ff6	Psychosis	1	0	0	0	0	0	quetiapine	30	1	30	tablets	1	full
328694009	d749d56f-0556-48ce-8270-9204fafd5ee8	Psychosis	1	0	0	0	0	0	artane	5	1	30	tablets	1	partial
328694009	d749d56f-0556-48ce-8270-9204fafd5ee8	Psychosis	1	0	0	0	0	0	olanzapine	0	0	30	tablets	1	none
328694224	d139244d-e657-49f7-bfab-99c18aa29ae9	Not Indicated	0	0	0	0	0	1	artane	10	1	60	tablets	1	partial
328694224	d139244d-e657-49f7-bfab-99c18aa29ae9	Not Indicated	0	0	0	0	0	1	stelazine	60	1	60	tablets	1	full
328694316	b1592940-9447-404e-9fa5-7e9cb69b0d4d	Mood Disorders	0	1	0	0	0	0	fluoxetine	60	1	60	capsules	1	full
328694704	d07a6207-47a6-4ce6-a9a4-546f0e456928	Not Indicated	0	0	0	0	0	1	artane	10	1	60	tablets	1	partial
328694704	d07a6207-47a6-4ce6-a9a4-546f0e456928	Not Indicated	0	0	0	0	0	1	carbamazepine	0	1	6060	tablets	1	none
328694704	d07a6207-47a6-4ce6-a9a4-546f0e456928	Not Indicated	0	0	0	0	0	1	chlorpromazine	60	1	60	tablets	1	full
328694893	09b9e9d4-094d-4522-8d22-22f3719c406d	Seizure Disorders	0	0	0	1	0	0	sodium	10	1	30	tablets	1	partial
328694976	51ea17ff-1853-4b44-aeb1-48e2369251ab	Mood Disorders	0	1	0	0	0	0	fluoxetine	30	1	30	capsules	1	full
328695119	d70db201-3d95-4f5a-9e54-ddecd2f3724c	Seizure Disorders	0	0	0	1	0	0	carbamazepine	30	1	30	tablets	1	full
328695297	186a8d74-575e-428d-8fa3-13b0c2136605	Not Indicated	0	0	0	0	0	1	artane	5	1	30	tablets	1	partial
328695297	186a8d74-575e-428d-8fa3-13b0c2136605	Not Indicated	0	0	0	0	0	1	olanzapine	10	1	30	tablets	1	partial
328695508	8c5eb439-e1a4-42a6-812c-3074b5b9fb9d	Psychosis	1	0	0	0	0	0	artane	10	1	60	tablets	1	partial
328695508	8c5eb439-e1a4-42a6-812c-3074b5b9fb9d	Psychosis	1	0	0	0	0	0	stelazine	60	1	60	tablets	1	full
328695781	62922a8d-2cec-41c6-8d06-60fc27164b66	Not Indicated	0	0	0	0	0	1	artane	5	1	30	tablets	1	partial
328695781	62922a8d-2cec-41c6-8d06-60fc27164b66	Not Indicated	0	0	0	0	0	1	risperidone	0	0	30	tablets	1	none
328695973	a8db9bc8-3493-481a-8877-30d760fbcd06	Psychosis	1	0	0	0	0	0	artane	10	1	60	tablets	1	partial
328695973	a8db9bc8-3493-481a-8877-30d760fbcd06	Psychosis	1	0	0	0	0	0	olanzapine	0	0	60	tablets	1	none
328696041	7c93ff63-3b88-473d-86d8-c22d8b0aced8	Seizure Disorders	0	0	0	1	0	0	phenytoin	30	1	30	capsules	1	full
328696188	4e865c42-d659-49f7-aee0-49c1c4caec61	Mood Disorders	0	1	0	0	0	0	artane	10	1	60	tablets	1	partial
328696188	4e865c42-d659-49f7-aee0-49c1c4caec61	Mood Disorders	0	1	0	0	0	0	quetiapine	0	0	60	tablets	1	none
328696388	32a217a6-cfdf-4725-b184-e6b2b6984cfd	Psychosis	1	0	0	0	0	0	artane	10	1	60	tablets	1	partial
328696388	32a217a6-cfdf-4725-b184-e6b2b6984cfd	Psychosis	1	0	0	0	0	0	chlorpromazine	60	1	60	tablets	1	full
328696388	32a217a6-cfdf-4725-b184-e6b2b6984cfd	Psychosis	1	0	0	0	0	0	sodium	10	1	60	tablets	1	partial
328696528	50adb60d-bdfe-4382-ad19-293efa7c2a59	Mood Disorders Seizure Disorders	0	1	0	1	0	0	amitriptyline	60	1	60	tablets	1	full
328696528	50adb60d-bdfe-4382-ad19-293efa7c2a59	Mood Disorders Seizure Disorders	0	1	0	1	0	0	sodium	20	1	60	tablets	1	partial
328696668	6c31ff4b-c058-4ee8-8a9b-6f647af1ca33	Not Indicated	0	0	0	0	0	1	artane	10	1	60	tablets	1	partial
328696668	6c31ff4b-c058-4ee8-8a9b-6f647af1ca33	Not Indicated	0	0	0	0	0	1	risperidone	0	0	60	tablets	1	none
328696951	41f8697e-0a47-46e4-bec9-eb94bfd12cf7	Not Indicated	0	0	0	0	0	1	artane	10	1	60	tablets	1	partial
328696951	41f8697e-0a47-46e4-bec9-eb94bfd12cf7	Not Indicated	0	0	0	0	0	1	carbamazepine	60	1	60	tablets	1	full
328696951	41f8697e-0a47-46e4-bec9-eb94bfd12cf7	Not Indicated	0	0	0	0	0	1	chlorpromazine	60	1	60	tablets	1	full
328697070	b4988e68-cd6b-41a4-9b2a-5d885024a24c	Mood Disorders	0	1	0	0	0	0	fluoxetine	30	1	60	capsules	1	partial
328697169	866c45bf-a3d6-4db7-9606-378ecf06548b	Psychosis	1	0	0	0	0	0	artane	10	1	60	tablets	1	partial
328697169	866c45bf-a3d6-4db7-9606-378ecf06548b	Psychosis	1	0	0	0	0	0	stelazine	60	1	60	tablets	1	full
328697394	ccfcc5af-25aa-4de3-a1f1-dc55cf5d4784	Not Indicated	0	0	0	0	0	1	artane	10	1	60	tablets	1	partial
328697394	ccfcc5af-25aa-4de3-a1f1-dc55cf5d4784	Not Indicated	0	0	0	0	0	1	chlorpromazine	60	1	60	tablets	1	full
328697394	ccfcc5af-25aa-4de3-a1f1-dc55cf5d4784	Not Indicated	0	0	0	0	0	1	sodium	20	1	60	tablets	1	partial
328697578	00a32182-5fd0-4c2c-b8d1-90a4272b9c59	Seizure Disorders	0	0	0	1	0	0	diazepam	20	1	20	tablets	1	full
328697578	00a32182-5fd0-4c2c-b8d1-90a4272b9c59	Seizure Disorders	0	0	0	1	0	0	lamotrigine	30	1	30	tablets	1	full
328697705	7f1fc1fe-892f-4396-a9c6-ec8aefaec6e0	Psychosis	1	0	0	0	0	0	ziclopentixol	1	1	1	injectables	1	full
328697915	25fbacef-052d-49c7-a693-430b66bcb4c0	Not Indicated	0	0	0	0	0	1	artane	5	1	30	tablets	1	partial
328697915	25fbacef-052d-49c7-a693-430b66bcb4c0	Not Indicated	0	0	0	0	0	1	carbamazepine	30	1	30	tablets	1	full
328697915	25fbacef-052d-49c7-a693-430b66bcb4c0	Not Indicated	0	0	0	0	0	1	stelazine	30	1	30	tablets	1	full
328698034	1d0fb7fa-eb7d-4df3-8ce4-7c183c8ef6b9	Psychosis	1	0	0	0	0	0	artane	5	1	30	tablets	1	partial
328698034	1d0fb7fa-eb7d-4df3-8ce4-7c183c8ef6b9	Psychosis	1	0	0	0	0	0	quetiapine	10	1	30	tablets	1	partial
328698181	a204780a-1061-425d-8181-3835df04e38e	Mood Disorders	0	1	0	0	0	0	carbamazepine	30	1	30	tablets	1	full
328698372	c55c0e46-38bd-4d2f-ae73-6cc0c8bdfe18	Seizure Disorders	0	0	0	1	0	0	sodium	30	1	30	tablets	1	full
328698588	1ffab03c-b86a-4da8-9f3e-efd5d7043010	Psychosis	1	0	0	0	0	0	artane	5	1	30	tablets	1	partial
328698588	1ffab03c-b86a-4da8-9f3e-efd5d7043010	Psychosis	1	0	0	0	0	0	risperidone	10	1	30	tablets	1	partial
328698814	447da005-28f2-434f-a6b1-8331b155c1c5	Psychosis	1	0	0	0	0	0	artane	5	1	30	tablets	1	partial
328698814	447da005-28f2-434f-a6b1-8331b155c1c5	Psychosis	1	0	0	0	0	0	olanzapine	10	1	30	tablets	1	partial
328698997	09ddeac0-dca4-4a50-9cc6-170c077b4be4	Seizure Disorders	0	0	0	1	0	0	sodium	10	1	30	tablets	1	partial
328699122	cd163f1e-15b9-4894-a507-284bac99a0c9	Seizure Disorders	0	0	0	1	0	0	carbamazepine	30	1	30	tablets	1	full
328699211	5d0babb0-f8d9-4acc-8c8f-b437678fa854	Mood Disorders	0	1	0	0	0	0	sodium	10	1	30	tablets	1	partial
328699405	68ef9900-cb93-4a49-a089-e4e238526a85	Psychosis Mood Disorders	1	1	0	0	0	0	artane	5	1	30	tablets	1	partial
328699405	68ef9900-cb93-4a49-a089-e4e238526a85	Psychosis Mood Disorders	1	1	0	0	0	0	haloperidol	30	1	30	tablets	1	full
328699405	68ef9900-cb93-4a49-a089-e4e238526a85	Psychosis Mood Disorders	1	1	0	0	0	0	lamotrigine	0	0	30	tablets	1	none
328699545	63e9e4f0-b8a2-43ae-9b6f-759c8aaacc03	Psychosis	1	0	0	0	0	0	artane	5	1	30	tablets	1	partial
328699545	63e9e4f0-b8a2-43ae-9b6f-759c8aaacc03	Psychosis	1	0	0	0	0	0	haloperidol	20	1	30	tablets	1	partial
328699778	086c7360-1176-49f2-8080-4564b6c84529	Psychosis	1	0	0	0	0	0	artane	5	1	30	tablets	1	partial
328699778	086c7360-1176-49f2-8080-4564b6c84529	Psychosis	1	0	0	0	0	0	haloperidol	30	1	30	tablets	1	full
328699846	1fbb8fe5-13fa-4664-9cf9-24bcf45c3543	Mood Disorders	0	1	0	0	0	0	fluoxetine	30	1	60	capsules	1	partial
328699938	647c145f-ce27-4097-a37f-4d7c9a047d70	Seizure Disorders	0	0	0	1	0	0	phenobarbitol	30	1	30	tablets	1	full
328700094	92fa4327-be62-4e9f-9163-758426bf1f13	Not Indicated	0	0	0	0	0	1	artane	5	1	30	tablets	1	partial
328700094	92fa4327-be62-4e9f-9163-758426bf1f13	Not Indicated	0	0	0	0	0	1	stelazine	30	1	30	tablets	1	full
328700210	a390b56d-fdd6-475c-8cb8-ce0183d01892	Mood Disorders	0	1	0	0	0	0	sodium	10	1	30	tablets	1	partial
328700391	386311b5-b7bc-4186-be9f-cac6f03703b7	Psychosis	1	0	0	0	0	0	artane	5	1	30	tablets	1	partial
328700391	386311b5-b7bc-4186-be9f-cac6f03703b7	Psychosis	1	0	0	0	0	0	olanzapine	10	1	30	tablets	1	partial
328700575	b9fec63b-f08f-4e6a-ab4a-6c8d4aacebb8	Seizure Disorders	0	0	0	1	0	0	carbamazepine	30	1	30	tablets	1	full
328700723	0151d663-c8bb-4501-b9a0-dd4d48056800	Seizure Disorders	0	0	0	1	0	0	carbamazepine	30	1	30	tablets	1	full
328700864	c6b11a95-6f7b-4bc0-9c3e-9c45a06a4ac4	Seizure Disorders	0	0	0	1	0	0	sodium	10	1	30	tablets	1	partial
328701102	7d7dd430-5bb3-40fe-b0a7-3bd6e9351ca6	Not Indicated	0	0	0	0	0	1	artane	5	1	30	tablets	1	partial
328701102	7d7dd430-5bb3-40fe-b0a7-3bd6e9351ca6	Not Indicated	0	0	0	0	0	1	carbamazepine	30	1	30	tablets	1	full
328701102	7d7dd430-5bb3-40fe-b0a7-3bd6e9351ca6	Not Indicated	0	0	0	0	0	1	stelazine	30	1	30	tablets	1	full
328701244	714d2069-3b0e-4e0b-b1ab-1318f56681fd	Psychosis	1	0	0	0	0	0	artane	5	1	30	tablets	1	partial
328701244	714d2069-3b0e-4e0b-b1ab-1318f56681fd	Psychosis	1	0	0	0	0	0	haloperidol	30	1	30	tablets	1	full
328701351	fe6c42f0-cbab-4286-b4a0-9d52c7a50c25	Mood Disorders	0	1	0	0	0	0	carbamazepine	30	1	30	tablets	1	full
328701423	22e3edd3-ed5f-4b73-a4c2-529721a1167e	Mood Disorders	0	1	0	0	0	0	amitriptyline	30	1	30	tablets	1	full
328701516	64887bfd-93d7-4a80-9ac3-d560ea6820d5	Not Indicated	0	0	0	0	0	1	lamotrigine	0	0	30	tablets	1	none
328701669	9dc5e125-480b-47fb-9b94-1757e15f5dd1	Seizure Disorders	0	0	0	1	0	0	sodium	10	1	30	tablets	1	partial
328701822	b02985f0-2fe4-43b9-b8cb-19f81520779e	Psychosis	1	0	0	0	0	0	artane	5	1	30	tablets	1	partial
328701822	b02985f0-2fe4-43b9-b8cb-19f81520779e	Psychosis	1	0	0	0	0	0	risperidone	0	0	30	tablets	1	none
328701988	70b16d96-8ba8-4d5b-8f3f-f843427e3b54	Psychosis	1	0	0	0	0	0	artane	10	1	60	tablets	1	partial
328701988	70b16d96-8ba8-4d5b-8f3f-f843427e3b54	Psychosis	1	0	0	0	0	0	chlorpromazine	60	1	60	tablets	1	full
328702169	4148102c-9d12-4023-b848-b19a12e6e7cf	Psychosis	1	0	0	0	0	0	artane	5	1	30	tablets	1	partial
328702169	4148102c-9d12-4023-b848-b19a12e6e7cf	Psychosis	1	0	0	0	0	0	olanzapine	0	0	30	tablets	1	none
328702307	6a7594f3-239f-4e6f-89f6-fca0a33d7e11	Psychosis	1	0	0	0	0	0	artane	10	1	60	tablets	1	partial
328702307	6a7594f3-239f-4e6f-89f6-fca0a33d7e11	Psychosis	1	0	0	0	0	0	risperidone	0	0	60	tablets	1	none
328702366	8e2a0f29-80a3-44c0-a13a-76207ef91db1	Seizure Disorders	0	0	0	1	0	0	sodium	10	1	30	tablets	1	partial
328702423	4e0662ff-4add-40eb-a45c-3f2a4e2c48bf	Mood Disorders	0	1	0	0	0	0	amitriptyline	60	1	60	tablets	1	full
328702554	d5b2dc08-e54b-45b9-939b-d1eca8e51a36	Seizure Disorders	0	0	0	1	0	0	carbamazepine	60	1	60	tablets	1	full
328702681	482811d3-a4c2-4209-b7fe-1a7575a795ef	Psychosis	1	0	0	0	0	0	artane	10	1	60	tablets	1	partial
328702681	482811d3-a4c2-4209-b7fe-1a7575a795ef	Psychosis	1	0	0	0	0	0	stelazine	60	1	60	tablets	1	full
328702889	95a7e605-3021-47df-bbd1-c7b5910b4162	Mood Disorders	0	1	0	0	0	0	artane	5	1	30	tablets	1	partial
328702889	95a7e605-3021-47df-bbd1-c7b5910b4162	Mood Disorders	0	1	0	0	0	0	carbamazepine	30	1	30	tablets	1	full
328702889	95a7e605-3021-47df-bbd1-c7b5910b4162	Mood Disorders	0	1	0	0	0	0	haloperidol	30	1	30	tablets	1	full
328702971	c7a6e4b5-5b6e-4f7c-9638-69bf63bc534e	Seizure Disorders	0	0	0	1	0	0	sodium	30	1	60	tablets	1	partial
328703142	80af8de7-3b06-44a0-8e21-75aa7206d072	Psychosis Mood Disorders	1	1	0	0	0	0	artane	10	1	60	tablets	1	partial
328703142	80af8de7-3b06-44a0-8e21-75aa7206d072	Psychosis Mood Disorders	1	1	0	0	0	0	fluoxetine	30	1	60	capsules	1	partial
328703142	80af8de7-3b06-44a0-8e21-75aa7206d072	Psychosis Mood Disorders	1	1	0	0	0	0	haloperidol	60	1	60	tablets	1	full
328703362	acc3a8d5-5928-4852-8744-1031205d173f	Mood Disorders	0	1	0	0	0	0	artane	10	1	60	tablets	1	partial
328703362	acc3a8d5-5928-4852-8744-1031205d173f	Mood Disorders	0	1	0	0	0	0	fluoxetine	60	1	60	capsules	1	full
328703362	acc3a8d5-5928-4852-8744-1031205d173f	Mood Disorders	0	1	0	0	0	0	olanzapine	10	1	60	tablets	1	partial
328703523	a4cbab4f-20c5-4370-958f-ee639531fda9	Seizure Disorders	0	0	0	1	0	0	phenytoin	60	1	60	capsules	1	full
328703661	96e82c55-d902-4aa8-95c5-af980c855f98	Mood Disorders	0	1	0	0	0	0	fluoxetine	60	1	60	capsules	1	full
328703838	475306ab-7f5c-4599-adc0-32e1eb77a043	Psychosis	1	0	0	0	0	0	artane	5	1	30	tablets	1	partial
328703838	475306ab-7f5c-4599-adc0-32e1eb77a043	Psychosis	1	0	0	0	0	0	olanzapine	0	0	30	tablets	1	none
328704007	8186374f-a729-4840-98ea-040d0693487d	Mood Disorders	0	1	0	0	0	0	fluoxetine	60	1	60	capsules	1	full
328704290	11dacc9d-4c32-4716-b7a2-b82fc3dc11b5	Psychosis Mood Disorders	1	1	0	0	0	0	artane	5	1	30	tablets	1	partial
328704290	11dacc9d-4c32-4716-b7a2-b82fc3dc11b5	Psychosis Mood Disorders	1	1	0	0	0	0	fluoxetine	30	1	30	capsules	1	full
328704290	11dacc9d-4c32-4716-b7a2-b82fc3dc11b5	Psychosis Mood Disorders	1	1	0	0	0	0	stelazine	30	1	30	tablets	1	full
328704517	71ad108f-33b7-4c62-a43e-d0fedd145201	Seizure Disorders	0	0	0	1	0	0	carbamazepine	30	1	30	tablets	1	full
328704517	71ad108f-33b7-4c62-a43e-d0fedd145201	Seizure Disorders	0	0	0	1	0	0	phenytoin	30	1	30	tablets	1	full
328704753	fe69b124-ad2b-4f30-a350-35ec28104102	Psychosis	1	0	0	0	0	0	artane	5	1	30	tablets	1	partial
328704753	fe69b124-ad2b-4f30-a350-35ec28104102	Psychosis	1	0	0	0	0	0	carbamazepine	30	1	30	tablets	1	full
328704753	fe69b124-ad2b-4f30-a350-35ec28104102	Psychosis	1	0	0	0	0	0	chlorpromazine	30	1	30	tablets	1	full
328704891	ebabf60b-c008-4cd2-85cd-d344fa80ff10	Psychosis	1	0	0	0	0	0	olanzapine	0	0	30	tablets	1	none
328704891	ebabf60b-c008-4cd2-85cd-d344fa80ff10	Psychosis	1	0	0	0	0	0	procyclidine	0	0	30	tablets	1	none
328705122	fdcc279e-ca2b-4ba4-8302-baf6d5e34744	Psychosis	1	0	0	0	0	0	artane	10	1	10	tablets	1	full
328705122	fdcc279e-ca2b-4ba4-8302-baf6d5e34744	Psychosis	1	0	0	0	0	0	carbamazepine	60	1	60	tablets	1	full
328705122	fdcc279e-ca2b-4ba4-8302-baf6d5e34744	Psychosis	1	0	0	0	0	0	chlorpromazine	60	1	60	tablets	1	full
328705297	c9fc8556-9a49-4464-8d45-698c431de666	Psychosis	1	0	0	0	0	0	olanzapine	0	0	60	tablets	1	none
328705297	c9fc8556-9a49-4464-8d45-698c431de666	Psychosis	1	0	0	0	0	0	procyclidine	0	0	60	tablets	1	none
328705450	18ee59b8-0a5e-4781-b475-ba851906a3e2	Others	0	0	0	0	1	0	diazepam	3	1	3	tablets	1	full
328705730	c431d6de-7146-4cf0-b851-2bd662df2cdd	Psychosis	1	0	0	0	0	0	artane	5	1	5	tablets	1	full
328705730	c431d6de-7146-4cf0-b851-2bd662df2cdd	Psychosis	1	0	0	0	0	0	fluphenazine	1	1	1	injectables	1	full
328705730	c431d6de-7146-4cf0-b851-2bd662df2cdd	Psychosis	1	0	0	0	0	0	stelazine	30	1	30	tablets	1	full
328705938	5c3e9e71-7fab-4005-ad32-66a1f462d219	Seizure Disorders	0	0	0	1	0	0	sodium	60	1	60	tablets	1	full
328706417	5e3ab7ee-56e4-4396-a4ea-9f2af96cbb5b	Seizure Disorders	0	0	0	1	0	0	diazepam	5	1	5	tablets	1	full
328706417	5e3ab7ee-56e4-4396-a4ea-9f2af96cbb5b	Seizure Disorders	0	0	0	1	0	0	promethazine	60	1	60	tablets	1	full
328706417	5e3ab7ee-56e4-4396-a4ea-9f2af96cbb5b	Seizure Disorders	0	0	0	1	0	0	sodium	0	0	60	tablets	1	none
328706784	81f5b50f-40f3-4605-b014-a41fa1cdab40	Psychosis	1	0	0	0	0	0	artane	0	0	5	tablets	1	none
328706784	81f5b50f-40f3-4605-b014-a41fa1cdab40	Psychosis	1	0	0	0	0	0	chlorpromazine	30	1	30	tablets	1	full
328706784	81f5b50f-40f3-4605-b014-a41fa1cdab40	Psychosis	1	0	0	0	0	0	fluphenazine	1	1	1	injectables	1	full
328707023	0ad8879d-5bb8-4187-965e-030e43622869	Psychosis Mood Disorders	1	1	0	0	0	0	artane	5	1	5	tablets	1	full
328707023	0ad8879d-5bb8-4187-965e-030e43622869	Psychosis Mood Disorders	1	1	0	0	0	0	carbamazepine	0	0	30	tablets	1	none
328707023	0ad8879d-5bb8-4187-965e-030e43622869	Psychosis Mood Disorders	1	1	0	0	0	0	chlorpromazine	30	1	30	tablets	1	full
328707023	0ad8879d-5bb8-4187-965e-030e43622869	Psychosis Mood Disorders	1	1	0	0	0	0	fluphenazine	1	1	1	injectables	1	full
328707394	2799be89-e501-492a-8036-7e954936758a	Psychosis	1	0	0	0	0	0	artane	1	1	1	tablets	1	full
328707394	2799be89-e501-492a-8036-7e954936758a	Psychosis	1	0	0	0	0	0	chlorpromazine	30	1	30	tablets	1	full
328707394	2799be89-e501-492a-8036-7e954936758a	Psychosis	1	0	0	0	0	0	fluphenazine	1	1	1	injectables	1	full
328707876	fcfee419-03f2-443f-a1f7-c4e292901daf	Psychosis Mood Disorders	1	1	0	0	0	0	artane	5	1	5	tablets	1	full
328707876	fcfee419-03f2-443f-a1f7-c4e292901daf	Psychosis Mood Disorders	1	1	0	0	0	0	carbamazepine	0	0	30	tablets	1	none
328707876	fcfee419-03f2-443f-a1f7-c4e292901daf	Psychosis Mood Disorders	1	1	0	0	0	0	chlorpromazine	30	1	30	tablets	1	full
328707876	fcfee419-03f2-443f-a1f7-c4e292901daf	Psychosis Mood Disorders	1	1	0	0	0	0	fluphenazine	1	1	1	injectables	1	full
328709974	11c3d318-be2f-4465-a2ea-b10215a53016	Psychosis Seizure Disorders	1	0	0	1	0	0	artane	15	1	15	tablets	1	full
328709974	11c3d318-be2f-4465-a2ea-b10215a53016	Psychosis Seizure Disorders	1	0	0	1	0	0	olanzapine	0	0	90	tablets	1	none
328709974	11c3d318-be2f-4465-a2ea-b10215a53016	Psychosis Seizure Disorders	1	0	0	1	0	0	sodium	60	1	90	tablets	1	partial
328710144	ef6d2f7a-a997-4c77-b8ed-4c9906fe060e	Psychosis	1	0	0	0	0	0	artane	5	1	5	tablets	1	full
328710144	ef6d2f7a-a997-4c77-b8ed-4c9906fe060e	Psychosis	1	0	0	0	0	0	fluanxol	1	1	1	injectables	1	full
328710144	ef6d2f7a-a997-4c77-b8ed-4c9906fe060e	Psychosis	1	0	0	0	0	0	olanzapine	0	0	30	tablets	1	none
328710356	5e3f4ee5-6b19-4f9f-a244-80ee0193e13f	Psychosis Mood Disorders	1	1	0	0	0	0	artane	5	1	5	tablets	1	full
328710356	5e3f4ee5-6b19-4f9f-a244-80ee0193e13f	Psychosis Mood Disorders	1	1	0	0	0	0	carbamazepine	30	1	30	tablets	1	full
328710356	5e3f4ee5-6b19-4f9f-a244-80ee0193e13f	Psychosis Mood Disorders	1	1	0	0	0	0	chlorpromazine	30	1	30	tablets	1	full
328710356	5e3f4ee5-6b19-4f9f-a244-80ee0193e13f	Psychosis Mood Disorders	1	1	0	0	0	0	fluphenazine	1	1	1	injectables	1	full
328710571	82932cd3-a56e-4105-be7a-555caa6fa3e8	Psychosis	1	0	0	0	0	0	artane	15	1	15	tablets	1	full
328710571	82932cd3-a56e-4105-be7a-555caa6fa3e8	Psychosis	1	0	0	0	0	0	carbamazepine	60	1	90	tablets	1	partial
328710571	82932cd3-a56e-4105-be7a-555caa6fa3e8	Psychosis	1	0	0	0	0	0	stelazine	90	1	90	tablets	1	full
328710868	d6bc12ba-049d-47be-936c-7e5d0095f66f	Seizure Disorders	0	0	0	1	0	0	artane	15	1	15	tablets	1	full
328710868	d6bc12ba-049d-47be-936c-7e5d0095f66f	Seizure Disorders	0	0	0	1	0	0	risperidone	0	0	90	tablets	1	none
328710868	d6bc12ba-049d-47be-936c-7e5d0095f66f	Seizure Disorders	0	0	0	1	0	0	sodium	60	1	90	tablets	1	partial
328711261	9d6906c0-f0ad-4733-a1c0-8da9e4acdd98	Psychosis	1	0	0	0	0	0	artane	5	1	5	tablets	1	full
328711261	9d6906c0-f0ad-4733-a1c0-8da9e4acdd98	Psychosis	1	0	0	0	0	0	carbamazepine	30	1	30	tablets	1	full
328711261	9d6906c0-f0ad-4733-a1c0-8da9e4acdd98	Psychosis	1	0	0	0	0	0	fluphenazine	1	1	1	injectables	1	full
328711261	9d6906c0-f0ad-4733-a1c0-8da9e4acdd98	Psychosis	1	0	0	0	0	0	stelazine	30	1	30	tablets	1	full
328711497	28a4ad11-9038-4859-9595-7061a1487f85	Psychosis	1	0	0	0	0	0	olanzapine	0	0	60	tablets	1	none
328711497	28a4ad11-9038-4859-9595-7061a1487f85	Psychosis	1	0	0	0	0	0	procyclidine	0	0	60	tablets	1	none
328711684	17b5429e-4e0a-4bb6-9247-df01b8c878fa	Psychosis	1	0	0	0	0	0	artane	5	1	5	tablets	1	full
328711684	17b5429e-4e0a-4bb6-9247-df01b8c878fa	Psychosis	1	0	0	0	0	0	fluphenazine	0	1	1	injectables	1	none
328711684	17b5429e-4e0a-4bb6-9247-df01b8c878fa	Psychosis	1	0	0	0	0	0	stelazine	30	1	30	tablets	1	full
328712698	6ff97141-4106-4925-87a8-01b4b331f257	Seizure Disorders	0	0	0	1	0	0	carbamazepine	60	1	90	tablets	1	partial
328712698	6ff97141-4106-4925-87a8-01b4b331f257	Seizure Disorders	0	0	0	1	0	0	diazepam	15	1	15	tablets	1	full
328712698	6ff97141-4106-4925-87a8-01b4b331f257	Seizure Disorders	0	0	0	1	0	0	promethazine	60	1	90	tablets	1	partial
328712698	6ff97141-4106-4925-87a8-01b4b331f257	Seizure Disorders	0	0	0	1	0	0	sodium	0	0	90	tablets	1	none
328713114	8c0fd255-d5d6-4e41-8930-f0c197706288	Psychosis Seizure Disorders	1	0	0	1	0	0	artane	15	1	15	tablets	1	full
328713114	8c0fd255-d5d6-4e41-8930-f0c197706288	Psychosis Seizure Disorders	1	0	0	1	0	0	carbamazepine	60	1	90	tablets	1	partial
328713114	8c0fd255-d5d6-4e41-8930-f0c197706288	Psychosis Seizure Disorders	1	0	0	1	0	0	chlorpromazine	60	1	90	tablets	1	partial
328713497	dfa4a9ef-601f-4681-a10e-d8aa39b71724	Psychosis	1	0	0	0	0	0	artane	10	1	10	tablets	1	full
328713497	dfa4a9ef-601f-4681-a10e-d8aa39b71724	Psychosis	1	0	0	0	0	0	chlorpromazine	60	1	60	tablets	1	full
328713497	dfa4a9ef-601f-4681-a10e-d8aa39b71724	Psychosis	1	0	0	0	0	0	fluphenazine	1	1	1	injectables	1	full
328714059	e339b71f-7eee-4076-ab5e-852fabca5889	Psychosis	1	0	0	0	0	0	artane	5	1	5	tablets	1	full
328714059	e339b71f-7eee-4076-ab5e-852fabca5889	Psychosis	1	0	0	0	0	0	chlorpromazine	30	1	30	tablets	1	full
328714059	e339b71f-7eee-4076-ab5e-852fabca5889	Psychosis	1	0	0	0	0	0	fluphenazine	1	1	1	injectables	1	full
328714531	0c810ccf-b100-4f5a-8168-c74b165db99c	Psychosis Mood Disorders	1	1	0	0	0	0	artane	5	1	5	tablets	1	full
328714531	0c810ccf-b100-4f5a-8168-c74b165db99c	Psychosis Mood Disorders	1	1	0	0	0	0	carbamazepine	30	1	30	tablets	1	full
328714531	0c810ccf-b100-4f5a-8168-c74b165db99c	Psychosis Mood Disorders	1	1	0	0	0	0	chlorpromazine	30	1	30	tablets	1	full
328714531	0c810ccf-b100-4f5a-8168-c74b165db99c	Psychosis Mood Disorders	1	1	0	0	0	0	fluphenazine	1	1	1	injectables	1	full
328714775	3c6a6895-2ea9-4e5b-97fb-58258c402b61	Psychosis	1	0	0	0	0	0	artane	5	1	5	tablets	1	full
328714775	3c6a6895-2ea9-4e5b-97fb-58258c402b61	Psychosis	1	0	0	0	0	0	fluanxol	1	1	1	injectables	1	full
328714775	3c6a6895-2ea9-4e5b-97fb-58258c402b61	Psychosis	1	0	0	0	0	0	olanzapine	0	0	30	tablets	1	none
328715451	28435de9-9df4-43b1-a989-7121df6bad43	Psychosis Seizure Disorders	1	0	0	1	0	0	amitriptyline	14	1	14	tablets	1	full
328715451	28435de9-9df4-43b1-a989-7121df6bad43	Psychosis Seizure Disorders	1	0	0	1	0	0	chlorpromazine	60	1	60	tablets	1	full
328715451	28435de9-9df4-43b1-a989-7121df6bad43	Psychosis Seizure Disorders	1	0	0	1	0	0	procyclidine	0	0	30	tablets	1	none
328715451	28435de9-9df4-43b1-a989-7121df6bad43	Psychosis Seizure Disorders	1	0	0	1	0	0	quetiapine	0	0	60	tablets	1	none
328715451	28435de9-9df4-43b1-a989-7121df6bad43	Psychosis Seizure Disorders	1	0	0	1	0	0	stelazine	60	1	60	tablets	1	full
