# Supplementary material for: Coping mechanisms to drug stock-outs among patients seeking mental healthcare at outpatient department in Butabika National Referral Mental Hospital, Uganda: A cross-sectional study
Source: PLoS One. 2026 Feb 4;21(2):e0340898. doi: 10.1371/journal.pone.0340898 (PMC12871970; doi:10.1371/journal.pone.0340898)
Supplement: S2 File — (XLSX) [file pone.0340898.s002.xlsx]

## Sheet: Sheet1
Age	Gender	Occupation	How frequently do you visit the Butabika Hospital Out-patient department?	Please specify	During your previous visits to Butabika Hospital OPD, have you had instances when the medicines prescribed, to you were not available?	If NO, What would you have done if they were out of stock?	If YES, How often have you encountered such situations?	When faced with a drug stock-out, what coping mechanisms do you typically employ? (Select all that apply)/Return to Hospital on another day	When faced with a drug stock-out, what coping mechanisms do you typically employ? (Select all that apply)/Skip Doses	When faced with a drug stock-out, what coping mechanisms do you typically employ? (Select all that apply)/Buy from pharmacies	When faced with a drug stock-out, what coping mechanisms do you typically employ? (Select all that apply)/Consulting with Healthcare providers for alternatives	When faced with a drug stock-out, what coping mechanisms do you typically employ? (Select all that apply)/Seek spiritual healing	When faced with a drug stock-out, what coping mechanisms do you typically employ? (Select all that apply)/Seek traditional healing	When faced with a drug stock-out, what coping mechanisms do you typically employ? (Select all that apply)/Herbal medicines	When faced with a drug stock-out, what coping mechanisms do you typically employ? (Select all that apply)/Borrowing medications from others	When faced with a drug stock-out, what coping mechanisms do you typically employ? (Select all that apply)/Seeking medicines from other government facilities	When faced with a drug stock-out, what coping mechanisms do you typically employ? (Select all that apply)/None, I don't have any other coping mechanisms	When faced with a drug stock-out, what coping mechanisms do you typically employ? (Select all that apply)/Other	Please specify.1	If you buy your out of stock prescribed medicationa from the pharmacy, How do you obtain the money to purchase medications?/Use my savings	If you buy your out of stock prescribed medicationa from the pharmacy, How do you obtain the money to purchase medications?/Borrow from family and friends	If you buy your out of stock prescribed medicationa from the pharmacy, How do you obtain the money to purchase medications?/Borrow from the bank	If you buy your out of stock prescribed medicationa from the pharmacy, How do you obtain the money to purchase medications?/Sell property	If you buy your out of stock prescribed medicationa from the pharmacy, How do you obtain the money to purchase medications?/other	Please specify.2	About how much money do you spend on the medications?	How do drug stock-outs impact your health and well-being? /Causes discomfort or pain	How do drug stock-outs impact your health and well-being? /Affects ability to manage chronic conditions	How do drug stock-outs impact your health and well-being? /Increases stress and anxiety	How do drug stock-outs impact your health and well-being? /No significant impact	How do drug stock-outs impact your health and well-being? /Other	Please specify.3	Have you ever experienced negative consequences due to drug stock-outs? If so, please briefly describe.	What improvements do you think could be made to prevent or minimize the effects of drug stock-outs for patients like yourself?	Is there any additional information or comments you would like to share regarding coping with drug stock-outs as a patient	_uuid
34	Male	Builder	Monthly		YES		Frequently	1	1	0	0	0	0	1	0	0	0	0		1	0	0	0	0		10,000 to 50,000 UGX	0	0	1	0	0		Yes|Body weakness	The government should build more dispensaries in the hospital		a072798e-4060-43a8-9e29-2d3435695659
28	Male	Security guard	Monthly		YES		Frequently	1	1	0	1	0	0	0	0	0	0	0		1	0	0	0	0		10,000 to 50,000 UGX	0	1	1	0	0		Yes|Discrimination			d146746d-7992-4c4f-909f-bcdcce039f02
27	Female	Cleaner	Monthly		YES		Occasionally	1	0	0	0	0	0	1	0	1	0	0		1	0	0	0	0		10,000 to 50,000 UGX	0	0	0	0	1	Increased transport costs due to frequent facility visits		Send messages whenever drugs are available	Return on another day	96a8a53b-7714-418d-963f-311df96d49d5
48	Female	Maid	Monthly		YES		Occasionally	1	0	0	0	0	1	0	0	0	0	0		1	0	0	0	0		10,000 to 50,000 UGX	0	0	0	0	1	Increased transport costs		Government should increase the budget allocated to mental health	Patients should go to other health facilities	58108cec-35f8-40e0-9176-b16d9337cdb3
28	Male	Employed	Monthly		YES		Rarely	1	0	0	0	0	0	0	0	0	0	0		1	0	0	0	0		10,000 to 50,000 UGX	0	0	0	1	0			Mental drugs should be available at health centres	Return to hospital another day	429aacf6-2b93-41cd-ac6a-3022f9643e3b
28	Female	Business woman	Monthly		YES		Frequently	1	1	0	0	0	0	0	1	0	0	0		0	1	0	0	0		10,000 to 50,000 UGX	0	0	1	0	0		Yes|Feeling hopeless|Decreased productivity at work	Give out medications that are enough	Follow the doctors instructions especially the return dates	b8c03425-a949-4a02-bbc3-ef3818148396
29	Male	Painter	Monthly		YES		Frequently	0	0	0	1	0	1	0	1	0	0	0		0	1	1	0	0		10,000 to 50,000 UGX	0	0	0	1	0		No	Inform patients when drugs are available	Patients should be communicated to more often about their medication to increase their drug knowledge	d59ee976-c178-412a-be8c-3b21b3b6fb96
39	Female	farmer	Other	bi-monthly	YES		Occasionally	1	0	0	0	0	0	0	1	0	0	0		0	0	0	1	0		10,000 to 50,000 UGX	1	0	1	0	0		it led to a decline in my condition	hospital should receive more supply of drugs	save some money so as to buy drugs on days they are unavailable	77196728-4e0b-45bd-bb6a-ec990a8e0404
40	Female	Business	Other	After 3 months	YES		Frequently	0	0	1	0	1	1	0	0	0	0	0		1	1	0	0	0		10,000 to 50,000 UGX	0	0	0	0	1	Insomnia		Hospital should get more outlets|Put medicine at health centers		d51364e4-fc35-4d8e-90c5-4c81476806fa
30	Female	Secretary	Other	Every 2 months	YES		Rarely	0	0	1	0	0	0	0	0	0	0	0		1	0	0	0	0		10,000 to 50,000 UGX	0	1	1	0	0		Symptoms return	Increase drugs at the hospital	No	6c79a738-1aee-4788-a856-ec1efcc8b8d0
65	Male	Retired Reverand	Other	Every 2 months	YES		Occasionally	0	0	1	0	0	0	0	0	1	0	0		0	1	0	0	0		10,000 to 50,000 UGX	0	1	1	0	0		Symptoms worsening	Increase budgets for drugs	No	ca1c633b-6744-406d-9e24-07c4eb1a88cb
20	Female	Maid	Other	Every 2 months	YES		Frequently	1	0	1	0	0	0	0	0	0	0	0		1	0	0	0	0		10,000 to 50,000 UGX	0	0	0	1	0			Increase budget allocation	Return to the hospital on another day	c1765e8e-ad0d-42a5-ba23-3a71149eb09d
40	Female	Unemployed	Other	Every 3 months	YES		Occasionally	0	0	1	0	0	0	0	0	0	0	0		0	1	0	0	0		10,000 to 50,000 UGX	0	1	0	0	0		Yes|Relapses			8e25c7db-7e7d-456b-826a-481666421455
36	Male	Unemployed	Other	Every 3 months	YES		Occasionally	0	0	1	0	0	0	0	0	0	0	0		0	1	0	0	0		10,000 to 50,000 UGX	0	1	0	0	0			No idea		197c738c-73d0-4a2c-858d-c483da23ac23
33	Female	Business woman	Other	Every 3 months	YES		Frequently	1	0	1	0	0	0	0	0	1	0	0		1	0	0	0	0		10,000 to 50,000 UGX	0	1	0	0	0		Symptoms worsen	Government should start manufacturing the drugs in Uganda	No	a0b7efe9-a8ff-4e24-9ea4-5902a210718e
20	Male	Student	Other	Every 3 months	YES		Rarely	1	1	1	0	0	0	0	0	0	0	0		0	1	0	0	0		10,000 to 50,000 UGX	1	0	0	0	0		Yes|Relapses	Government should increase the budget allocated to mental health	Buy from pharmacies	70dcda8f-e550-42e4-82a6-6c0414f07745
21	Male	Shop keeper	Other	Occasionally	YES		Occasionally	1	1	1	0	0	0	0	0	0	0	0		1	0	0	0	0		10,000 to 50,000 UGX	1	0	1	0	1	Causes headaches	Yes|Headaches	Government should increase budget for drugs	No	117fa73b-e875-439e-9e4c-6c338fa240c3
20	Female	Baker	Other	Once in a while	YES		Occasionally	0	1	1	0	0	0	0	0	0	0	0		1	0	0	0	0		10,000 to 50,000 UGX	0	0	1	0	0		Symptoms worsen	Get enough drugs		82a78d44-c135-48a4-8f0b-3d0f39ec0eef
31	Female	School cleaner	Other	Rarely	YES		Rarely	0	0	1	0	0	0	0	0	0	0	0		0	1	0	0	0		10,000 to 50,000 UGX	0	0	1	0	0		Yes|I missed medicine	Government should improve service delivery		1819fa8a-527b-4499-83ab-aafbace53636
35	Female	Unemployed	Other	When necessary	YES		Rarely	0	0	1	0	0	0	0	0	0	0	0		0	1	0	0	0		10,000 to 50,000 UGX	1	0	0	0	0			Improve doctor's activity (i.e., reduce wastage during dispensing and request for drugs in time)		e068f610-3cd5-46f1-b4f2-f64537a274aa
30	Female	Unemployed	Other	When unwell	YES		Occasionally	1	0	1	0	0	0	0	0	0	0	0		0	1	0	0	0		10,000 to 50,000 UGX	0	0	1	0	0			Increase budget for medicine	Patients should be given more drug information	c48ea8b5-9965-4afd-86b4-d9f6d000642b
43	Male	boda boda	Other	quarterly	YES		Always	1	1	1	0	0	0	0	0	0	0	0		1	1	0	0	0		10,000 to 50,000 UGX	0	1	1	0	0		yes, missed days of work	encourage goverment to invest in local production		45e953a6-a7b3-47e7-8d00-b7311b863f0d
40	Female	school cook	Other	quarterly	YES		Always	1	1	1	0	0	0	0	0	0	0	0		1	0	1	0	0		10,000 to 50,000 UGX	0	0	1	0	0		yes, inability to work well	encouurages doctors to reduce the duration of prescription as ,ost patients do not get enough medicine to cover the duration of therapy		389734bb-d250-4103-8bdf-4da8e81c0ea8
51	Male	Shop keeper	Monthly		YES		Frequently	0	0	1	0	0	0	0	0	0	0	0		1	0	0	0	0		10,000 to 50,000 UGX	0	1	1	0	0		Diverting money planned for other things	Increase budget for drugs	No	9c5a0a43-d95c-480c-a604-fdb577bbebd5
30	Male	Business	Monthly		YES		Rarely	0	0	1	0	0	0	1	0	0	0	0		1	0	0	0	0		10,000 to 50,000 UGX	0	0	1	0	0		Increased anxiety	Government should allocate more money to management of mental conditions	They should try and buy or go to other government facilities	44c50673-7cf5-442c-a291-e1a51fd9b809
40	Female	Boutique and Saloon	Monthly		YES		Occasionally	0	0	1	0	0	0	0	0	0	0	0		1	0	0	0	0		10,000 to 50,000 UGX	0	0	0	1	0		Insomnia	Increase drug stock in the hospital	Return next time	c40aa7b2-d99e-44fc-98e6-041b933fd024
27	Female	House wife	Monthly		YES		Rarely	0	0	1	0	0	0	0	0	0	0	0		1	0	0	0	0		10,000 to 50,000 UGX	0	0	0	1	0		No	Bring mental services to health centre IVs	Buy from pharmacies	fe904aad-4c8a-475d-bc07-923400daee2a
35	Male	Carpentry	Monthly		YES		Rarely	0	0	1	0	0	1	1	0	0	0	0		1	0	0	0	0		10,000 to 50,000 UGX	0	0	1	0	0		Yes|Depression	Government should increase budget allocation	Seek traditional healing	0207e770-9cee-4f83-9042-cc704b1189c2
26	Male	Mechanic	Monthly		YES		Rarely	0	1	1	0	0	0	0	0	0	0	0		1	0	0	0	0		10,000 to 50,000 UGX	1	0	0	0	0		Yes|Dizziness|Headaches|Drowsiness	Carryout regular inspections to ensure that drugs don't expire	Make early appointments with the hospital	53340ad6-6bb4-4fd7-af81-fbd52ad10677
25	Male	teacher	Monthly		YES		Occasionally	0	1	1	1	0	0	0	0	0	0	0		1	0	0	0	0		10,000 to 50,000 UGX	1	0	0	0	0		i fail to do my daily work o teaching	through making early stock in of drugs	hospitals should be more open about drug stock outs	a09ba36c-7c64-4835-b3a9-0332f1c60d34
45	Female	business	Monthly		YES		Rarely	0	0	1	0	0	0	1	0	0	0	0		1	0	0	0	0		10,000 to 50,000 UGX	0	0	0	1	0		yes, it affected my ability to manage the business	encourages doctors to provide alternative medicine options if a particular drug is unavailable		35e64b8c-a339-4733-8e03-a39ff341bd52
25	Female	teacher	Monthly		YES		Rarely	0	0	1	0	0	0	0	0	0	0	0		1	0	0	0	0		10,000 to 50,000 UGX	0	0	0	1	0			ordering for the right quantities of drugs		408a1fc9-73ce-4017-befe-b1f5d144c2aa
30	Female	Female	Monthly		YES		Frequently	0	0	1	0	0	0	0	0	0	0	0		1	0	0	0	0		10,000 to 50,000 UGX	0	0	0	1	0			Government should increase the budget allocated to mental health	Patients should not skip doses|Buy the medicine from pharmacies	c99a01d0-ad9e-43e1-86bc-abee9ab49325
40	Female	Maid	Monthly		YES		Rarely	0	0	1	0	0	0	0	0	0	0	0		1	0	0	0	0		10,000 to 50,000 UGX	0	0	0	1	0					a32995a1-1922-4a08-9a87-ad473455e59c
34	Male	Engineer	Monthly		YES		Rarely	0	0	1	0	0	0	0	0	0	0	0		1	0	0	0	0		10,000 to 50,000 UGX	0	0	0	1	0			Order for enough drugs in time		a70d531d-6941-4009-91c1-90b8d439c76c
20	Male	Production	Monthly		YES		Rarely	0	1	1	0	0	0	0	0	0	0	0		1	0	0	0	0		10,000 to 50,000 UGX	1	0	0	0	0				Go to other hospitals like Mulago	e0e6b391-521d-47ca-b7a7-c2801679db83
25	Male	Police officer	Monthly		YES		Rarely	0	0	1	0	0	0	0	0	0	0	0		1	0	0	0	0		10,000 to 50,000 UGX	0	0	0	1	0			Increase drug delivery in time	Advise patients to buy from pharmacies	ac9f011c-5745-418c-a37e-bdea40dae9ab
30	Male	Business man	Monthly		YES		Occasionally	0	0	1	0	0	0	0	0	1	0	0		1	0	0	0	0		10,000 to 50,000 UGX	0	0	1	0	0			Availing the medicines at the hospital	Encouraging patients to make income generating activities so that they can get money to purchase medications	a07ee6f6-5512-4434-9bc4-6e9dfc125734
33	Male	Driver	Monthly		YES		Rarely	0	0	1	0	0	0	0	0	0	0	0		1	0	0	0	0		10,000 to 50,000 UGX	1	0	0	0	0			Government should increase budget allocation to mental health care	Patients should buy from pharmacies	597186ec-d6b7-404b-ba35-4ed7efd537d1
35	Male	Truck driver	Monthly		YES		Occasionally	0	0	1	0	0	0	1	0	0	0	0		1	0	0	0	0		10,000 to 50,000 UGX	0	0	0	1	0			Send messages when drugs are available	Should buy from pharmacies	dbaf91de-6ccf-4c06-80c6-676e15f9694d
62	Female	Farmer	Monthly		YES		Occasionally	0	0	1	0	0	0	0	0	0	0	0		1	1	0	0	0		10,000 to 50,000 UGX	1	0	0	0	0		Back pain	Send messages to patients when medicine is available		897f21b1-e069-4b9c-a973-09867aef5e6e
21	Female	Student	Monthly		YES		Always	0	0	1	0	1	0	0	0	0	0	0		0	1	0	0	0		10,000 to 50,000 UGX	1	0	0	0	1	Head aches	No	Stock more medicine	Visit other health facilities	a655db28-8f21-4b2a-9df9-db8a8679acea
20	Female	Business	Monthly		YES		Frequently	0	0	1	0	1	0	0	0	0	0	0		1	1	0	0	0		10,000 to 50,000 UGX	0	0	0	1	0		No	Increase drug stock		b8b4798d-43d1-4e2e-bf5c-69457aed5cc1
50	Female	Farmer	Monthly		YES		Frequently	0	1	1	0	0	0	0	1	0	0	0		1	1	0	0	0		10,000 to 50,000 UGX	1	1	0	0	0		Symptoms worsen and I get bed ridden	Proper budgeting for medications that are commonly used		4633d5a4-3f44-488f-aff8-a7f0a75df91e
34	Female	Unemployed	Monthly		YES		Rarely	0	0	1	0	0	0	0	0	0	0	0		0	1	0	0	0		10,000 to 50,000 UGX	1	1	0	0	0		Yes|Fall down during movement	Give patients medicines for at least 3 months to avoid poor management of conditions		82888128-1084-47d2-8c2b-614b27d71364
22	Female	Student	Monthly		YES		Occasionally	0	0	1	0	0	1	1	0	1	0	0		1	1	0	0	0		10,000 to 50,000 UGX	0	1	1	0	0		Yes|Increased expenses and financial constraints	Maintaining regular communication with suppliers to ensure timely delivery		3556e376-ae29-4fc3-add8-0602e6f8b5be
44	Female	Self employed	Monthly		YES		Rarely	0	0	1	0	0	0	1	0	0	0	0		0	1	0	0	0		10,000 to 50,000 UGX	0	0	1	0	0		Yes|Increased stress			afd987c5-9e9c-4793-add2-0ee2b132f157
61	Female	Business	Monthly		YES		Rarely	0	0	1	0	0	0	0	0	0	0	0		1	1	0	0	0		10,000 to 50,000 UGX	1	1	1	0	0		Yes|Missed days of work	Encourage proper capturing of consumption data to aid in budgeting for medicines	Buying from pharmacies	b13d1e92-3961-4831-a8bd-3393efaadc6f
18	Female	Student	Monthly		YES		Rarely	0	1	1	0	0	0	0	0	0	0	0		0	1	0	0	0		10,000 to 50,000 UGX	1	0	1	0	0		Yes|Missed school	Government should prioritize provision of mental health services to young people	Patients faced with drug stock outs should not give up on their health|They should seek for appropriate and affordable alternatives	8c00f6b9-e371-493a-b81f-46cf1b490182
27	Female	Primary teacher	Monthly		YES		Rarely	0	0	1	0	1	0	0	0	0	0	0		1	1	0	0	0		10,000 to 50,000 UGX	0	0	1	0	0		Yes|Missed work	Government should put more money on buying drugs|Provide alternatives for patients to have a variety of medicines that can be used to manage their conditions		1daef1c8-6d6c-463e-a28f-5dbc55a0c35b
41	Male	Business	Monthly		YES		Rarely	0	0	1	0	0	1	0	0	0	0	0		1	1	0	0	0		10,000 to 50,000 UGX	0	0	1	0	0		Yes|Panic attacks	Increase budget allocation mental health	Should buy drugs from pharmacies	a5a2677a-b184-422d-b9a5-8950f62d689f
50	Female	House wife	Monthly		YES		Occasionally	0	0	1	0	0	0	1	0	0	0	0		0	1	0	0	0		10,000 to 50,000 UGX	0	0	1	0	0		Yes|Restlessness	Increase budget allocation	Use herbal medicines	b65be6d8-152b-4874-9a94-b813b4b4f06e
20	Female	Student	Monthly		YES		Rarely	0	0	1	0	0	0	0	0	0	0	0		0	1	0	0	0		10,000 to 50,000 UGX	1	0	0	0	0		Yes|Severe pain	Hospitals should increase the allocation of the budget for drugs	Keep checking the hospital for availability of drugs	35ed6e1e-fd1c-4c39-ba0d-ed237808f961
49	Male	Landlord	Monthly		YES		Rarely	0	0	1	0	0	0	0	0	0	0	0		1	1	0	0	0		10,000 to 50,000 UGX	1	0	1	0	0		Yes|Stress and anxiety	Increase budget and drug stocks		269d91f1-e3a1-4374-9748-f582ae972efc
24	Female	Waitress	Monthly		YES		Frequently	0	1	1	0	0	0	0	1	1	0	0		0	1	0	0	0		10,000 to 50,000 UGX	0	0	1	0	0		Yes|Weakness|Dizziness	Make regular inspections of the drugs in the hospital	Have back up money to buy drugs from pharmacies	8f65ce8c-4ce5-4a77-b711-bd53a92b1df8
26	Female	student	Monthly		YES		Rarely	0	0	1	1	0	0	0	0	0	0	0		1	1	0	0	0		10,000 to 50,000 UGX	0	1	1	0	0		yes, days of missed school	advises hospital to improve on storae capacity so that they can stock in advance	providing education to patients about the importances of avoiding wastage as some o them waste medicines alot and keep returning to facility for more	e2c92fb6-0ec5-43e6-ab90-5bb211c13988
25	Female	Unemployed	Monthly		YES		Rarely	0	0	1	0	1	0	0	0	0	0	0		0	1	0	0	0		10,000 to 50,000 UGX	1	1	1	0	0		yes, she experiences insomnia, panic attacks, and sometimes seasures	encourages government to establish another mental health hospital to reduce crowding		b2ef1b8d-cda5-4994-9fc7-6d2a1722ff21
18	Female	Student	Monthly		YES		Rarely	0	0	1	0	0	0	0	0	0	0	0		0	1	0	0	0		10,000 to 50,000 UGX	0	0	0	1	0			Increase drug stock	Buy drugs from pharmacies	c5163bf4-dc1d-45e7-93e7-93d430b64c21
24	Female	Engineer	Monthly		YES		Occasionally	0	0	1	0	0	0	0	0	0	0	0		0	1	0	0	0		10,000 to 50,000 UGX	0	0	1	0	0			Regular checks on stock to know what is available and is not, what is being consumed faster and what is consumed slowly|Find a way to balance the stock according to demand and trend	Patients should get immediate alternative medications to avoid delay and prolonged complication	ee09db66-dfbc-4af5-9a9a-1bbb34fda75d
25	Female	Business	Monthly		YES		Frequently	0	0	1	0	0	0	0	0	0	0	0		0	1	0	0	0		10,000 to 50,000 UGX	0	0	0	1	0			Deliver the medicines to the patients in time	Stock medicines in time	128e6ac7-81da-43b0-b849-730d314cc0c4
28	Female	Secretary	Monthly		YES		Rarely	0	0	1	0	1	0	0	0	0	0	0		1	1	0	0	0		10,000 to 50,000 UGX	0	0	0	1	0			Proper drug rationing	Seek spiritual healing	791e3826-6b4e-466c-818f-51ee5e8f1129
54	Female	House wife	Monthly		YES		Frequently	0	0	1	0	0	0	1	0	0	0	0		0	1	0	0	0		10,000 to 50,000 UGX	0	0	1	0	0			Increase drugs		af97f32f-0fe5-48f2-934a-9d4bc9c4a22e
54	Female	Business	Monthly		YES		Occasionally	0	0	1	0	0	0	0	0	0	0	0		1	1	0	0	0		10,000 to 50,000 UGX	1	0	0	0	0			Government should send more stock		53b4b101-feb5-4da2-bc2c-027569aefb5e
25	Male	Student	Monthly		YES		Rarely	0	0	1	0	0	0	0	0	0	0	0		0	1	0	0	0		10,000 to 50,000 UGX	0	0	1	0	0			Government should increase the budget allocated to mental health care		cc7c18f2-76c1-4f2b-9fc3-cc9424e67faa
28	Female	Nurse	Monthly		YES		Frequently	1	0	1	0	0	0	1	0	1	0	0		1	0	0	0	0		10,000 to 50,000 UGX	1	0	1	0	0		Stress	Provide enough drugs	No	4233a07f-d905-44d4-9e08-c97dc3c6afc2
30	Male	Business man	Monthly		YES		Rarely	1	0	1	0	0	0	0	0	0	0	0		1	0	0	0	0		10,000 to 50,000 UGX	0	0	1	0	0		Symptoms return	Come on Mondays|Increase on drugs	Sometimes they are given drugs you don't need	ba05e7da-415c-4725-ade3-db510c1553b0
32	Male	Shop keeper	Monthly		YES		Always	1	1	1	0	1	0	0	0	0	0	0		1	0	0	0	0		10,000 to 50,000 UGX	0	0	0	1	0		Using money planned for buying other things	Patients should be informed when drugs are available to avoid wasting transport	No	90bb4319-1d69-4c17-878c-fe190c573f42
29	Male	Cleaner	Monthly		YES		Occasionally	1	0	1	0	0	0	0	0	0	0	0		1	0	0	0	0		10,000 to 50,000 UGX	0	1	0	0	0		Yes|Constant headaches	Carrying out regular inspections of drugs in the hospital	Seek treatment from different facilities	88938b23-71b7-45f9-9338-bcb004bafb79
52	Male	Farmer	Monthly		YES		Frequently	1	0	1	0	0	0	0	0	1	0	0		1	0	0	0	0		10,000 to 50,000 UGX	0	1	0	0	0		Yes|New symptoms come	Government should start manufacturing these drugs	Advise patients to get contacts of people in the pharmacy to inform them when drugs are available	3b28db2f-88b2-41b1-9a94-174e8f3d17ea
31	Male	Chef	Monthly		YES		Occasionally	1	1	1	0	0	0	0	0	0	0	0		1	0	0	0	0		10,000 to 50,000 UGX	0	1	1	0	0		Yes|Relapses	Bring enough drugs for all patients	The pharmacy should ration drugs so that they are enough for everyone	1b896de2-8362-40ff-9f16-f7b4ed4ae916
56	Male	Retired Teacher	Monthly		YES		Occasionally	1	0	1	1	0	0	0	0	1	0	0		1	0	0	0	0		10,000 to 50,000 UGX	0	1	1	0	0		Yes|Symptoms return	Proper rationing of drugs so that enough all patients get the drugs	Patients can do piling of stock to reduce stock-outs	9b4892dc-b90b-4b6a-a8e8-48809ede4a8e
41	Male	Broker	Monthly		YES		Rarely	1	0	1	0	0	0	0	0	0	0	0		1	0	0	0	0		10,000 to 50,000 UGX	0	1	1	0	0		Yes|Using money meant for other things to buy drugs	Increase budget for drugs	No	2486dbf9-08ea-409c-b71d-c17521951483
25	Male	Employed	Monthly		YES		Rarely	1	0	1	0	0	0	0	0	0	0	0		1	0	0	0	0		10,000 to 50,000 UGX	0	0	0	1	0			Government should stock more medicines		21c09aa0-043d-4b04-97b0-61812841b99d
32	Male	Driver	Monthly		YES		Rarely	1	0	1	0	0	0	0	0	0	0	0		1	0	0	0	0		10,000 to 50,000 UGX	0	0	0	1	0			Increase drug stocking		ebd28b2a-ea73-4782-9eac-c728f788ace6
33	Male	Business	Monthly		YES		Occasionally	1	0	1	0	0	0	0	0	0	0	0		1	0	0	0	0		10,000 to 50,000 UGX	0	0	0	1	0			Increase budget allocations	Should buy from other facilities	cce599c9-c7fd-4605-bbf9-cb0815d74448
37	Male	Driver	Monthly		YES		Frequently	1	0	1	0	0	0	0	0	0	0	0		1	0	0	0	0		10,000 to 50,000 UGX	0	0	0	1	0			Proper drug rationing	Return to the facility on another day	e07c35f7-1c63-448b-a256-60262a031c11
40	Female	Unemployed	Monthly		YES		Rarely	1	1	1	0	1	0	0	0	0	0	0		1	1	0	0	0		10,000 to 50,000 UGX	1	0	0	0	1	Insomnia|Restlessness	Frequent hospital visits are expensive	Put mental health drugs at Health centers (III and IV)|Get patients involved in something		6dba9817-9e4c-41f9-9071-2302bbe0deb1
54	Male	Retired	Monthly		YES		Rarely	1	1	1	0	0	0	0	0	0	0	0		0	1	0	0	0		10,000 to 50,000 UGX	0	1	0	0	0		Increased symptoms	Proper planning for patients so that all get medicines		88970f6a-e1a1-4238-857e-ee25e080f928
35	Female	Farmer	Monthly		YES		Rarely	1	1	1	0	0	0	0	0	0	0	0		1	1	0	0	0		10,000 to 50,000 UGX	1	0	0	0	1	Restlessness	Increased transport costs due to frequent hospital visits	Mental health drugs should be put at health centers		a59343db-0928-484d-b17f-eec82266c971
24	Female	Maid	Monthly		YES		Occasionally	1	1	1	0	0	0	0	0	0	0	0		0	1	0	0	0		10,000 to 50,000 UGX	0	1	0	0	0		Symptoms worsen	The hospital should increase on the drugs for patients|Inform patients via sms to come to hospital only when drugs are available		271c12fd-58d1-4525-8217-7c1d304fab79
39	Male	Medical Officer	Monthly		YES		Occasionally	1	0	1	0	1	0	0	1	1	0	0		0	1	0	0	0		10,000 to 50,000 UGX	1	1	1	0	0		Symptoms worsen and sometimes reoccur	Proper planning|Adequate stocking|Adequate funding and budget increase to cater for these medications	Patients should save some money to supplement on the government medication they are given|Do proper planning|Families should support the affected members	63c9ee35-107a-4b3e-809f-ca0045e6a82b
38	Male	Carpenter	Monthly		YES		Occasionally	1	0	1	0	0	0	1	0	0	0	0		1	1	0	0	0		10,000 to 50,000 UGX	0	1	1	0	0		Yes|Decreased work productivity|Body weakness	More dispensaries should be put up at the hospital to avoid delays	Extra drugs should be added to the planned ones to avoid drug stockouts	dd1b3897-8e42-4a2a-bc28-d5083a16569f
25	Female	Student	Monthly		YES		Rarely	1	0	1	0	0	0	0	0	0	0	0		0	1	0	0	0		10,000 to 50,000 UGX	0	1	1	0	0		Yes|I could not go to school	Stock large amounts of drugs in advance	No	28a886cd-5a57-4427-a481-a5388895ac2b
27	Male	Driver	Monthly		YES		Occasionally	1	1	1	0	0	0	0	0	0	0	0		1	1	0	0	0		10,000 to 50,000 UGX	0	0	1	0	0		Yes|Insomnia|Restlessness	Proper drug rationing		9c376c7f-b4f7-4340-a0a7-17cae03ab742
28	Female	House wife	Monthly		YES		Occasionally	1	0	1	0	0	0	0	0	0	0	0		0	1	0	0	0		10,000 to 50,000 UGX	0	0	1	0	0		Yes|Relapses like hallucinations and delusions	Government should provide enough drugs to hospitals		bc4fe240-2d45-4704-835a-91cb2f779aa3
62	Female	Retired Headmistress	Monthly		YES		Rarely	1	1	1	0	0	0	1	0	0	0	0		1	1	0	0	0		10,000 to 50,000 UGX	0	1	0	0	0		Yes|Symptoms worsen e.g. psychotic episodes	Proper storage of medicines and continous education of dispensers		950c1228-ca21-4697-ae58-b575fba163c5
21	Male	Marketer	Monthly		YES		Rarely	1	0	1	0	0	0	0	0	0	0	0		1	1	0	0	0		10,000 to 50,000 UGX	0	0	0	1	0			Government should increase the budget allocated to butabika hospital	Buy from pharmacies	093fc705-5f38-4c02-b969-8dabb75ffd39
33	Male	Farmer	Monthly		YES		Frequently	1	0	1	0	0	0	0	0	0	0	0		1	1	0	0	0		10,000 to 50,000 UGX	0	0	0	1	0			Proper drug rationing	Return to the hospital on another day	7a72d4e4-5e6b-457c-ba93-08ad9a797a62
32	Female	House wife	Monthly		YES		Rarely	0	0	1	0	0	0	0	0	0	0	0		0	0	1	0	0		10,000 to 50,000 UGX	0	0	0	1	0		No			584c1894-d61b-46cd-b1c1-090f1f3fed69
30	Male	Police officer	Monthly		YES		Rarely	0	0	1	0	0	0	0	0	0	0	0		1	0	1	0	0		10,000 to 50,000 UGX	0	1	1	0	0		Yes|Insomnia	Implement efficient inventory management systems to track medicine leveles accurately	Patients should not give up on their health|Seek all alternative solutions to manage their conditions	78ff8d97-a062-4b36-bea5-37f2d7d43ec0
61	Female	farmer	Other	bi-monthly	YES		Rarely	0	0	1	0	0	0	0	0	0	0	0		1	1	0	1	0		10,000 to 50,000 UGX	0	1	0	0	0		symptoms return	increase budget for drugs	no	f70a4e50-1c50-4958-bec3-fac8467e62d5
63	Female	farmer	Other	quarterly	YES		Frequently	0	0	1	1	0	0	0	0	1	0	0		1	0	0	1	0		10,000 to 50,000 UGX	1	0	1	0	0		having to look for money to buy the drugs	finding out the number of patients and supplying the drugs accordingly	saving money	e4fdbede-498c-4070-b445-7d432564ebbf
64	Male	Retired	Monthly		YES		Rarely	0	0	1	0	0	0	1	0	0	0	0		0	1	0	1	0		10,000 to 50,000 UGX	0	0	1	0	0		Insomnia	Outpatient department should send messages when drugs are available	Buy from pharmacies	d36459e0-86c6-482a-a704-fae7a5cba39f
27	Male	Taxi driver	Monthly		YES		Occasionally	1	1	1	1	0	0	0	0	0	0	0		1	0	0	1	0		10,000 to 50,000 UGX	0	1	1	0	0		Yes|Failure to go to work|Financial constraint due to increased expenses	Regular restocking and monitoring to prevent shortages		e9e53651-dc01-47e5-8d08-438fbc62fee3
28	Female	Charcoal seller	Monthly		YES		Occasionally	1	0	1	0	0	0	0	0	0	0	0		1	0	0	1	0		10,000 to 50,000 UGX	1	1	1	0	0		Yes|Hopelessness and regret	Rationing of medicine at facilities	Buy from pharmacies if they can afford	7f60cf4d-1d4f-4342-a553-5752663fc334
25	Male	Cook	Monthly		YES		Frequently	0	0	0	0	1	1	1	0	0	0	0		1	1	0	0	0		50,000 to 100,000 UGX	0	0	1	0	0		Yes|Missing work	Give patients different dates to pick up their medicines especially when the drugs are available		292e272a-3abf-4cbb-b992-04f53f1dbfd8
40	Male	Chef	Monthly		YES		Frequently	1	1	0	0	0	0	1	0	0	0	0		1	1	0	0	0		50,000 to 100,000 UGX	1	0	1	0	0		Yes|Suicidal thoughts	Patients should be trusted with self medication	Patients should be shown how to use some of the prescription drugs	19ed0cb1-62f0-4a01-bce5-d818850f8eb9
45	Female	Designer	Other	Every 2 months	YES		Occasionally	1	0	0	0	0	0	1	0	0	0	0		1	0	1	1	0		50,000 to 100,000 UGX	0	1	1	0	0		Yes|Insomnia|Nightmares	Capturing accurate consumption data to guide planning and procurement of drugs	Patients faced with drug stock-outs should buy from the pharmacy|Try other government facilities	3f9e0c13-bbac-415c-8525-978c77b9fa05
35	Female	Environment officer	Other	Every 2 months	YES		Rarely	0	0	1	0	0	0	0	0	0	0	0		1	0	0	0	0		50,000 to 100,000 UGX	0	1	1	0	0		No	Proper rationing of available drugs so that all patients can be served	Patients should put aside some money for when drugs are out of stock	3a4b7f86-f9a6-4c86-b42f-ce59fb32ddac
43	Male	Engineer	Other	Every 2 months	YES		Occasionally	0	0	1	0	0	0	0	0	0	0	0		1	0	0	0	0		50,000 to 100,000 UGX	1	0	1	0	0		Yes|Persistent symptoms	Government should increase budget allocated to mental health	Patients should return to the facility frequently until they get medicines	cdb387af-f0c0-4703-bb30-dcea181bd472
42	Male	Engineer	Other	Every 2 months	YES		Rarely	0	0	1	0	0	0	0	0	0	0	0		1	0	0	0	0		50,000 to 100,000 UGX	0	0	1	0	0		Yes|Relapse of symptoms	Increase budget allocated to mental health	Buy from pharmacies whenever patients miss drugs	f76b0b56-a50b-4b5c-a67b-b62789ab9f3c
60	Female	Retired Teacher	Other	Every 2 months	YES		Occasionally	0	0	1	0	0	0	0	0	0	0	0		1	1	0	0	0		50,000 to 100,000 UGX	0	1	0	0	0		No	Increase the budget for drugs	Follow up with the pharmacy to know when drugs are available	af355f43-078a-4e75-ad1a-ac5fed018aff
35	Female	Nurse	Other	Every 2 months	YES		Frequently	0	0	1	0	0	0	0	0	0	0	0		1	1	0	0	0		50,000 to 100,000 UGX	0	1	0	0	0		Relapses	Put suggestion box in place for patients to express their opinions	Patients should keep checking the hospital to see if drugs are restocked	df9bb8f7-6241-44e8-b220-00400b812d15
56	Male	Unemployed	Other	Every 2 months	YES		Always	0	0	1	0	0	0	1	0	1	0	0		1	1	0	0	0		50,000 to 100,000 UGX	0	0	1	0	0		Yes|Insomnia|Restlessness	Should send sms messages whenever drugs are available	Buy from pharmacies	f34f37e3-443f-4752-b4b3-16d799ba92ef
59	Female	Business woman	Other	Every 2 months	YES		Rarely	1	0	1	0	0	0	0	0	1	0	0		1	1	0	0	0		50,000 to 100,000 UGX	0	1	0	0	0		Yes|Symptoms worsened	Increase health budget	Patients should avoid going to traditional healer	0b10866f-8bbc-458b-a2e6-9ee810e40488
43	Female	Pharmacist	Other	Every 3 months	YES		Occasionally	0	0	1	0	0	0	0	0	0	0	0		1	0	0	0	0		50,000 to 100,000 UGX	0	1	1	0	0		No	Increase the health budget	Patients should try to buy atleast generic brands to prevent missing out on their doses	cd173b8c-a149-46ac-a869-0fd67c54c5fc
37	Male	Broker	Other	Every 3 months	YES		Occasionally	1	0	1	0	0	0	0	0	1	0	0		0	1	0	0	0		50,000 to 100,000 UGX	0	1	1	0	0		I spent more money on transport to come back to hospital to check if drugs are available	Send patients sms to alert us on the availability of drugs	No	cc006ae7-79c7-4214-beac-9bb00de1ecfd
21	Female	Student	Other	Every 3 months	YES		Rarely	1	0	1	0	0	0	0	0	0	0	0		0	1	0	0	0		50,000 to 100,000 UGX	1	0	0	0	0		Yes|Relapses	Ministry should allocate more money to the mental hospital	Patients should buy from pharmacies	1dcd2c09-ca12-489c-a88a-89f55f24370b
23	Male	Student	Other	Every 3 months	YES		Rarely	1	0	1	0	0	0	0	0	0	0	0		0	1	0	0	0		50,000 to 100,000 UGX	1	0	0	0	0		Yes|Severe pain		Patients should buy medicines from pharmacies	d9a88d00-becf-45ed-ac64-af487e3b190f
30	Male	Production Manager	Other	Every after 3 months	YES		Frequently	1	1	1	0	1	0	1	0	0	0	0		1	1	0	0	0		50,000 to 100,000 UGX	1	0	1	0	1	Depression	No	Atleast the hospital should provide medicines for a month	Find no hardships due to family	2d70ed94-19c9-46ab-8a45-c4d2196ca1b3
40	Male	Boda Boda	Other	Rarely	YES		Frequently	0	0	1	0	0	0	1	0	0	0	0		1	1	0	0	0		50,000 to 100,000 UGX	0	0	1	0	0		Condition worsening	Inform patients of unavailability and inform them when drugs are available	Patients facing drug stock-outs should go buy from the pharmacy	23766d38-fb63-41ab-9501-66ebd75eb7ee
49	Female	teacher	Other	bi-monthly	YES		Occasionally	0	0	1	0	0	0	1	0	0	0	0		1	0	0	0	0		50,000 to 100,000 UGX	1	0	1	0	0		yes she misses work when the stress and axiety are extremely elaveted	she encoutrages the government to collaborate with pharmaceutical companies to negotiate better pricing and supply agreements so that patients faced with drug stockouts can still buy them cheaply	she encourages patients faced with drug stockouts to try other facilities before they give up on their health	d8cfd6e6-750f-417b-929b-723dfab2120e
41	Male	farmer	Other	quarterly	YES		Frequently	1	0	1	0	0	0	0	0	0	0	0		0	1	0	0	0		50,000 to 100,000 UGX	0	1	1	0	0		symptoms worsen	increase budget for drugs	no	6bcc88da-4a5b-476e-8bec-7ad3c24b6d55
30	Female	Business woman	Monthly		YES		Always	0	0	1	0	0	0	0	0	0	0	0		1	0	0	0	0		50,000 to 100,000 UGX	0	1	0	0	0		No	Increase budget for drugs	Patients can try other government hospitals	ebf44309-2e09-43be-afe7-49b4b4eb0362
35	Male	UPDF worker	Monthly		YES		Frequently	0	0	1	0	0	0	0	0	0	0	0		0	0	0	0	1	Wait to get money	50,000 to 100,000 UGX	1	0	0	0	0		No	Let the government avail medicines that are expensive|Let the government pay doctors and meet their needs so that they deliver good services		a1221efd-a320-402c-8d28-3fd686845b6b
29	Male	Real Estate	Monthly		YES		Frequently	0	0	1	0	0	0	0	0	0	0	0		1	0	0	0	0		50,000 to 100,000 UGX	0	0	1	0	0		Yes|Panic attacks	Stock more medicines|Inform patients earlier about the unavailability of medications to save their time		fca05cdd-1ab6-484e-b5a2-7460a011b1e0
28	Female	House wife	Monthly		YES		Occasionally	0	0	1	1	0	0	0	0	0	0	0		1	0	0	0	0		50,000 to 100,000 UGX	0	1	1	0	0		Yes|Symptoms worsen	Proper planning to prevent delays in drug supply	Stock piling to prevent stock-outs	e05b5316-89c9-43d0-bc28-1cfff571423a
40	Female	Security	Monthly		YES		Rarely	0	0	1	0	0	0	0	0	0	0	0		1	0	0	0	0		50,000 to 100,000 UGX	1	0	1	0	0			Supervising drug dispensation|Monitor theft		d7cbe45c-fc2c-413f-92ea-2566e7f3cbb8
52	Male	Retired	Monthly		YES		Occasionally	0	0	1	0	0	0	0	0	0	0	0		1	1	0	0	0		50,000 to 100,000 UGX	0	0	1	0	0		Insomnia	Increase budget allocation	Patients should buy medicine they have missed from pharmacies	36a065c6-cce3-4fb5-bb23-f3cfc91cd6bf
53	Male	Business	Monthly		YES		Occasionally	0	0	1	0	0	0	0	0	0	0	0		1	1	0	0	0		50,000 to 100,000 UGX	0	0	1	0	0		Insomnia|Headaches	Government should increase budget allocation	Patients should buy from pharmacies	287bbebe-2cd2-48ad-adb5-666bf3a6e4b6
38	Female	Accountant	Monthly		YES		Occasionally	0	0	1	0	0	0	0	0	0	0	0		0	1	0	0	0		50,000 to 100,000 UGX	0	0	1	0	0		Other complications like stress	Stock more medicine	Coping mechanisms are troublesome	eecdc873-ae4b-4392-86ef-09dfd7731f47
47	Female	Business	Monthly		YES		Always	0	0	1	0	0	1	0	0	0	0	0		1	1	0	0	0		50,000 to 100,000 UGX	0	0	1	0	0		Yes|Depression and stress	Government should stock more medicines	Buy from pharmacies|Seek spiritual healing	13b2e2cf-056c-49fe-bf86-fda8a4f771b8
23	Female	Student	Monthly		YES		Occasionally	0	1	1	0	0	0	0	1	1	0	0		0	1	0	0	0		50,000 to 100,000 UGX	0	0	1	0	0		Yes|Failure to attend classes due to episodes	Early distribution of medicines to the hospital	More advice should be given to patients about drug stock outs	91622f99-eb1f-485f-b54b-fedbd6c99db9
28	Female	Business	Monthly		YES		Frequently	0	1	1	0	0	0	1	0	0	0	0		1	1	0	0	0		50,000 to 100,000 UGX	1	1	0	0	0		Yes|Financial constraints due to high costs of medicines	Increase the stock of medicines	Dispensers should give better and well detailed information concerning drugs and also indicate the return dates clearly	ec63fe30-a42c-4f89-a397-bdfd8a3a7c89
50	Female	House wife	Monthly		YES		Occasionally	0	0	1	0	1	0	0	0	0	0	0		1	1	0	0	0		50,000 to 100,000 UGX	0	1	1	0	0		Yes|Insomnia	Government should increase budget allocation to mental health	Patients should seek spiritual healing	7db9a653-b462-452e-9e78-e13671bc9e3d
48	Male	Farmer	Monthly		YES		Occasionally	0	0	1	0	0	0	1	0	0	0	0		1	1	0	0	0		50,000 to 100,000 UGX	0	0	1	0	0		Yes|Insomnia	Mental health services should be availed at health centers	Patients who miss out on medicines should buy from the pharmacy	fdeae018-b451-4b93-a782-bdfe2d6ab6bb
61	Male	Retired	Monthly		YES		Occasionally	0	0	1	0	1	0	0	0	0	0	0		1	1	0	0	0		50,000 to 100,000 UGX	0	0	1	0	0		Yes|Insomnia	Increase budget allocation	Seek spiritual healing	365be91c-895d-4674-bc09-0de1e052cdeb
61	Male	Retired	Monthly		YES		Occasionally	0	0	1	0	1	0	0	0	0	0	0		1	1	0	0	0		50,000 to 100,000 UGX	0	0	1	0	0		Yes|Insomnia	Increase budget allocation	Seek spiritual healing	40904175-4ae4-447b-b59f-9101b4eab78a
20	Male	Unemployed	Monthly		YES		Occasionally	0	0	1	0	0	0	0	0	0	0	0		0	1	0	0	0		50,000 to 100,000 UGX	1	0	0	0	0		Yes|Insomnia|Restlessness	Send patients to health centers IV	Return to the hospital	ec2923fd-fc61-4540-ab18-dbcc1942a1df
24	Female	Student	Monthly		YES		Occasionally	0	0	1	0	0	0	0	0	0	0	0		0	1	0	0	0		50,000 to 100,000 UGX	1	0	0	0	1	Migraine headaches	Yes|Migraine headaches	Increase drug outlets|Make mental health drugs available at health centers		859539cb-1853-497d-906f-c2a9ad3da694
34	Female	Nurse	Monthly		YES		Occasionally	0	0	1	0	0	0	0	0	0	0	0		1	1	0	0	0		50,000 to 100,000 UGX	1	0	1	0	0		Yes|Relapse	Increase drug stocking	Buy from pharmacies	80d930d4-b585-4742-ad94-b398f4406dd0
42	Male	Nurse	Monthly		YES		Frequently	0	0	1	0	0	0	0	0	0	0	0		1	1	0	0	0		50,000 to 100,000 UGX	0	0	1	0	0		Yes|Relapses	Government should increase budget allocation to mental health	Borrow from friends	69b35aa1-5287-4819-bb4c-ada822028544
28	Male	Cleaner	Monthly		YES		Occasionally	0	0	1	0	1	0	1	0	0	0	0		1	1	0	0	0		50,000 to 100,000 UGX	0	0	1	0	0		Yes|Restlessness	They should send messages to the patients whenever drugs are available	Use herbal medicines	dce72596-252f-472b-9087-41bfb188a7bc
52	Male	Business	Monthly		YES		Occasionally	0	0	1	0	0	0	0	0	1	0	0		1	1	0	0	0		50,000 to 100,000 UGX	0	0	1	0	0		Yes|Restlessness|Insomnia	Government should increase budget allocation	Buy from pharmacies	5e154dab-e004-45d1-b030-80296e3528c7
68	Female	Unemployed	Monthly		YES		Rarely	0	0	1	0	1	0	0	0	0	0	0		0	1	0	0	0		50,000 to 100,000 UGX	0	1	1	0	0		Yes|Symptoms worsen|Become a burden to family members	Training of dispensers to reduce wastage during packing and proper drug rationing	Seek financial support to buy medicines from pharmacies	33e3c397-ce6d-4da1-87e8-f7dcbc0c4879
58	Female	Retired	Monthly		YES		Frequently	0	0	1	0	0	0	0	0	0	0	0		1	1	0	0	0		50,000 to 100,000 UGX	0	0	0	1	0			Increase amount of drugs stocked	Patients should mobilise income from family and friends to buy medicines	5d8262f6-bfa9-4419-8fad-f134534937dd
39	Male	Business	Monthly		YES		Occasionally	0	0	1	0	0	0	0	0	0	0	0		1	1	0	0	0		50,000 to 100,000 UGX	0	0	0	1	0			Increase budget allocation	Buy from pharmacies	2bfd1ca1-58c1-48d3-86b1-fc714865c64f
39	Male	Business	Monthly		YES		Occasionally	0	0	1	0	0	0	0	0	0	0	0		1	1	0	0	0		50,000 to 100,000 UGX	0	0	0	1	0			Increase budget allocation	Buy from pharmacies	87f4a205-14a8-40c7-9f2a-ea3259bdfb33
42	Male	Farmer	Monthly		YES		Occasionally	0	0	1	0	0	0	0	0	0	0	0		1	1	0	0	0		50,000 to 100,000 UGX	0	0	1	0	0			Increase budget allocation	Buy from pharmacies	2f8a8d19-3e56-41c2-8bfc-db267eb323ee
43	Male	Business	Monthly		YES		Occasionally	0	0	1	0	0	0	0	1	0	0	0		1	1	0	0	0		50,000 to 100,000 UGX	1	0	0	0	0			Send messages to patients whenever drugs are available	Patients who miss drugs at the facility should buy them pharmacies	68b369c9-9285-40f4-9e10-33733e901583
45	Male	Business	Monthly		YES		Frequently	0	0	1	0	0	0	0	0	0	0	0		1	1	0	0	0		50,000 to 100,000 UGX	0	0	1	0	0					6592a225-7d8e-446b-9cce-cb58f19f29c7
56	Male	Business	Monthly		YES		Occasionally	0	0	1	0	1	0	0	0	0	0	0		1	1	0	0	0		50,000 to 100,000 UGX	0	0	0	1	0			Increase drug stocking	Should seek spiritual healing	ed878598-83ac-4c6e-876e-fb4eef95bdc1
30	Female	Cashier	Monthly		YES		Frequently	1	1	1	0	0	0	0	0	0	0	0		1	0	0	0	0		50,000 to 100,000 UGX	1	0	1	0	0		Yes|Decreased work productivity			47f2628a-af5c-4940-91c7-74bf4168796e
25	Male	Student	Monthly		YES		Occasionally	1	0	1	0	0	0	0	0	1	0	0		0	0	0	0	1	From my parents	50,000 to 100,000 UGX	1	0	0	0	0		Yes|Failure to concentrate in class	Government should stock more medicines to avoid stock outs		45e9a5ed-57a2-4733-85f3-5ba6c3945900
39	Female	Business	Monthly		YES		Frequently	1	0	1	0	0	0	1	0	0	0	0		1	1	0	0	0		50,000 to 100,000 UGX	0	0	1	0	0		Depression	Increase budget allocation	Use herbal medicines|Buy medicines from pharmacies	d12cb7eb-2167-4df0-9b9c-ff9c074eac83
23	Male	Business man	Monthly		YES		Occasionally	1	0	1	0	0	0	0	0	0	0	0		1	1	0	0	0		50,000 to 100,000 UGX	0	1	1	0	0		Using money budgeted for other things|Increased expenses	Proper planning for all patients	Patients should buy drugs to prevent relapses	81f181b8-0b79-412f-9800-d9ee995713b8
30	Female	Hair Dresser	Monthly		YES		Frequently	1	0	1	0	0	0	0	1	1	0	0		1	1	0	0	0		50,000 to 100,000 UGX	1	1	1	0	0		Yes| Fainting sometimes due to stress and anxiety	Government should make sure drugs are available at all times|Stock more medicines	Dipensers are segragative when giving out drugs	ecef470a-cab2-4789-b729-1f20581c0b1b
35	Male	Welder	Monthly		YES		Frequently	1	1	1	0	0	0	0	0	0	0	0		1	1	0	0	0		50,000 to 100,000 UGX	0	1	1	0	0		Yes|Body weakness|Difficult breathing	Hospital should take the contacts of patients and call them when drugs are available	Facilities should have a back up for patients incase drugs run out of stock	a4a47202-aa47-499f-b91f-bfb150292c18
25	Female	Shop attendant	Monthly		YES		Frequently	1	0	1	0	0	0	0	1	1	0	0		1	1	0	0	0		50,000 to 100,000 UGX	0	0	1	0	0		Yes|Increased depression	Government should increase the health budget		1daea4a1-37ba-4de1-bf1d-056eec5e77dc
61	Female	Retired Chemist	Monthly		YES		Rarely	1	1	1	0	0	0	0	0	0	0	0		0	1	0	0	0		50,000 to 100,000 UGX	1	1	0	0	0		Yes|Panic attacks	Advises government to invest in local production (drug manufacture)		d0d1d004-7d8f-41cb-90d5-c6941fe9b9cc
37	Female	Business	Monthly		YES		Occasionally	1	0	1	0	0	1	0	0	0	0	0		1	1	0	0	0		50,000 to 100,000 UGX	0	0	1	0	0			Put more mental health facilities		76990a27-7b86-4830-8585-b7d1b54b95a6
37	Male	Employed	Monthly		YES		Occasionally	1	0	1	0	0	0	0	0	0	0	0		1	1	0	0	0		50,000 to 100,000 UGX	0	0	0	1	0			Send message whenever drugs are available at hospitals	Return to the facility on another day	dc925619-9a9c-44f9-bf49-f0df3af705c1
31	Male	Police officer	Monthly		YES		Rarely	0	0	1	0	0	0	0	0	0	0	0		1	0	1	0	0		50,000 to 100,000 UGX	0	1	1	0	0		Yes|missed days of work	More drugs should be purchased time		de744e08-78ad-4f6b-b7c5-aa1bcf693e5f
53	Female	Hair dresser	Monthly		YES		Rarely	1	1	1	0	0	0	0	0	0	0	0		1	0	1	0	0		50,000 to 100,000 UGX	0	1	0	0	0		No	Store more drugs in time|Dispensers should balance quantities when dispensing	People should not give up on the management of their health	b1a078d0-8a0f-4333-a241-a34c846ba6b1
25	Male	Cleaner	Monthly		YES		Always	1	1	1	0	0	0	0	0	0	0	0		1	1	1	0	0		50,000 to 100,000 UGX	0	0	1	0	0		Yes|Persistent symptoms	Mental health services should be extended to health centres		6c640545-5597-47a2-967c-d08659882ca5
45	Male	Unemployed	Monthly		YES		Frequently	1	1	1	0	0	0	0	0	0	0	0		1	1	1	0	0		50,000 to 100,000 UGX	0	1	1	0	0		Yes|Symptoms are worsening	Information concerning drugs should be relayed to patients	Doctors should be more open to patients	2508c888-5050-439b-9831-e5dceea7d727
37	Male	Business	Other	Every 2 months	YES		Occasionally	0	1	1	0	0	0	0	0	0	0	0		1	0	0	1	0		50,000 to 100,000 UGX	0	1	1	0	0		Yes|Symptoms worsen|Failure to go to work	Encourages decentralisation of services so that medicines can be accessed from health center IIs.		cb0dc4e9-34c3-43ef-a318-ee461d65f567
80	Male	Retired	Other	Every 3 months	YES		Rarely	0	0	1	0	0	0	0	0	0	0	0		0	1	0	1	0		50,000 to 100,000 UGX	0	1	1	0	0		Yes|Insomnia	Increase drug stocking	Should not skip doses	877405d5-8fbe-4cad-9544-f1eb56cee8ce
53	Female	Bee farmer	Other	Every 3 months	YES		Occasionally	1	0	1	0	0	0	0	0	1	0	0		1	1	0	1	1	Borrow Momo loans	50,000 to 100,000 UGX	0	1	1	0	0		No	Provide drugs at other government facilities so that we all don't come to Butabika	Plan for patients of menta illness because the effects of drugs are very severe on us	3dd9190d-1605-4f9a-85f4-41469df01ff5
41	Male	mechanic	Other	bi-monthly	YES		Frequently	0	1	1	0	0	0	0	0	1	0	0		0	1	0	1	0		50,000 to 100,000 UGX	0	0	1	0	0		lack of money to buy from pharmacy|skipping	supply more drugs to hospital which match number of available patients	save mone|return for drugs	e67de903-051c-4564-901d-5283d5bf08cd
46	Female	tailor	Other	quarterly	YES		Occasionally	0	0	1	0	0	0	0	0	0	0	0		1	1	0	1	0		50,000 to 100,000 UGX	0	1	1	0	0		diverting the budget to buy more drugs	build industries to manufacture drugs	no	748f7a7c-3f14-4ff9-97bb-ab5cf6656a78
30	Male	Business	Monthly		YES		Occasionally	0	0	1	0	0	1	1	0	0	0	0		1	1	0	1	0		50,000 to 100,000 UGX	0	1	1	0	0		Yes|Insomnia	Send sms so that patientts come when drugs are available	Patients who are faced with drug stock-outs should try using herbal products	35292a4e-d164-42c6-8b1c-760eb2799eaa
60	Female	Retired teacher	Monthly		YES		Rarely	0	0	1	0	0	0	0	0	0	0	0		0	1	0	1	0		50,000 to 100,000 UGX	1	1	0	0	0		Yes|Severe headaches	Increase budget allocation to mental health		dec67c45-2f06-4c26-8bdc-5d158cfedd62
52	Male	teacher	Monthly		YES		Frequently	0	0	1	1	0	0	0	0	1	0	0		0	1	0	1	0		50,000 to 100,000 UGX	0	1	1	0	0		stretching budget in order to buy drugs	drugs should be supplied in large amounts	ensure to return to hospital for medication some days before the last drugs are complate	0f4e8a73-f743-4df3-98c3-fcd96a3eaa9b
33	Male	Farmer	Monthly		YES		Occasionally	1	0	1	0	0	0	1	0	0	0	0		1	0	0	1	0		50,000 to 100,000 UGX	0	0	1	0	0		Yes|Insomnia	Government should increase budget allocated to mental health	Use herbal medicines	b41a0c4f-cf22-4e65-8d98-c995b070134e
55	Female	Peasant	Monthly		YES		Occasionally	1	0	1	0	0	0	0	0	0	0	0		1	0	0	1	0		50,000 to 100,000 UGX	0	1	1	0	0		Yes|Relapses			df8f4c10-2815-4741-9d8d-ae2888424349
46	Female	house wife	Monthly		YES		Occasionally	1	0	1	0	1	0	0	0	0	0	0		1	1	0	1	0		50,000 to 100,000 UGX	0	1	1	0	0		symptoms worsen	provide enough drugs	send sms to patients to only come when drugs are available	357df66b-81df-4fd3-9e9e-079be15f9766
53	Male	carpenter	Monthly		YES		Occasionally	1	0	1	0	0	0	0	0	1	0	0		1	0	0	1	0		50,000 to 100,000 UGX	0	1	1	0	0		spending more money buying drugs	stocking enough drugs|communicating to patients in advance so that they can plan for alternantive ways to get drugs	place some money aside to buy drugs in case they are unavailable in hospital	845111de-ec6b-47cc-a9a2-fa77e8ba4fba
56	Male	Farmer	Monthly		YES		Always	0	0	0	0	0	1	1	0	1	0	0		1	1	0	1	0		Above 100,000 UGX	0	0	1	0	0		Yes|Insomnia	Avail medicines at health centre IV	Use herbal medicines and seek traditional healing	0b24e9d3-b37b-4ec6-946f-4000235ea41e
81	Male	Retired	Other	2 months	YES		Frequently	0	0	1	0	0	0	0	0	0	0	0		0	1	0	0	0		Above 100,000 UGX	0	1	1	0	0		Relapses	Increase budget allocation	Patients look up to government	050acc9e-b5b8-46d6-8e69-14c12ce852cc
43	Female	Business	Other	Every 2 months	YES		Occasionally	0	0	1	0	0	1	0	0	0	0	0		1	0	0	0	0		Above 100,000 UGX	1	0	0	0	0		Insomnia	Increase stocking of drugs	Buy from pharmacies	b095308a-dd9b-46e9-a2db-54f9826a5e81
54	Male	Painter	Other	Every 2 months	YES		Occasionally	0	0	1	0	0	0	0	0	0	0	0		1	1	0	0	0		Above 100,000 UGX	0	0	1	0	0		Yes|Insomnia	Increase budget allocation	Buy from pharmacies	8eab62ca-9da4-4a0c-902d-0c467fd89e1c
48	Female	Business	Monthly		YES		Always	0	0	1	0	0	0	1	0	0	0	0		1	1	0	0	0		Above 100,000 UGX	0	0	1	0	0		Depression	Proper drug rationing among patients	Buy from pharmacies	94e55c79-c4df-4091-9bcf-b853911b0e37
50	Male	Business	Monthly		YES		Always	0	0	1	0	0	1	0	0	1	0	0		1	1	0	0	0		Above 100,000 UGX	0	0	1	0	0		Yes|Depression|Restlessness	Increase budget allocation to mental health	Buy from pharmacies	71716b70-c203-416c-a3e7-547e2f4fa27a
48	Female	business	Monthly		YES		Always	0	0	1	0	0	0	1	0	0	0	0		1	1	0	0	0		Above 100,000 UGX	0	0	1	0	0		depression	proper drug rationing among patients	buy from pharmacies	820d6d91-3e70-4d41-8f89-90a1759b0f47
67	Male	Retired	Other	Every 2 months	YES		Always	0	0	1	0	0	0	0	0	1	0	0		0	1	0	1	0		Above 100,000 UGX	1	0	0	0	0		Yes|Restlessness	Proper drug rationing	Patients who miss drugs should buy from pharmacies	bb26c4a3-21d4-455b-bdfb-adda8439ef59
40	Male	Business	Other	Every 3 months	YES		Occasionally	0	0	1	0	0	0	0	0	0	0	0		1	1	0	1	0		Above 100,000 UGX	1	1	0	0	0		Insomnia	Proper drug rationing	Use alternative medicines	eb1ff51e-7d18-44e8-8592-217ed553b434
67	Male	retired lawyer	Other	bi-montly	YES		Occasionally	1	0	1	0	0	0	1	0	0	0	0		0	1	0	1	0		Above 100,000 UGX	0	1	0	0	0		no	provide enough drugs|start manufacturing	no	0a053fc6-92e0-4b79-93db-9475474a5161
45	Male	Business man	Monthly		YES		Occasionally	0	0	1	0	0	0	0	0	1	0	0		1	0	0	1	0		Above 100,000 UGX	1	0	1	0	0		Yes|Anxiety	Mental drugs should be availed at Health centers e.g. IV		65442a28-f55e-4a62-bd7c-19e9d0a9380a
32	Male	Business	Monthly		YES		Always	0	0	1	0	1	0	1	0	0	0	0		1	0	0	1	0		Above 100,000 UGX	0	0	1	0	0		Yes|Insomnia	Send text messages when the drugs are available		284b3925-d670-425e-b253-4b9dbb998943
53	Male	Builder	Monthly		YES		Rarely	0	0	1	0	0	0	0	0	0	0	0		1	0	0	1	0		Above 100,000 UGX	0	0	1	0	0		Yes|Too much anxiety	Send messages whenever they have stocked medicines	Buy from pharmacies	e346a00e-f39e-4f18-a5dc-2bd3e3781ce9
62	Male	Retired	Monthly		YES		Occasionally	0	0	1	0	0	0	1	0	0	0	0		0	1	0	1	0		Above 100,000 UGX	0	0	1	0	0		Insomnia	Increase budget allocation	Buy from pharmacies	68d13915-9ad0-4443-8ebd-a1df30399080
63	Male	Retired	Monthly		YES		Always	0	0	1	0	1	0	0	0	0	0	0		0	1	0	1	0		Above 100,000 UGX	0	0	1	0	0		Insomnia	Government should increase budget allocations to mental health	Buy from hospitals	a202094b-1cad-4629-8869-f6d6f2c59513
42	Male	Farmer	Monthly		YES		Frequently	0	0	1	0	0	0	1	0	0	0	0		1	1	0	1	0		Above 100,000 UGX	0	0	1	0	0		Restlessness	Increased stocking of mental drugs	Buy from pharmacies	e24f89a0-f65b-4e44-b48e-cab584f88e4e
48	Male	Farmer	Monthly		YES		Always	0	0	1	0	0	0	0	0	0	0	0		1	1	0	1	0		Above 100,000 UGX	0	0	1	0	0		Yes|Anxiety	Government should increase the budget allocation to mental health	Patients should buy medicines from pharmacies whenever they miss	85e88e6b-73d7-44b4-bbf3-1a02ef73d533
51	Male	Retired	Monthly		YES		Frequently	0	0	1	0	1	0	1	0	0	0	0		0	1	0	1	0		Above 100,000 UGX	0	0	1	0	0		Yes|Restlessness	Government should increase budget allocated to mental health care	Buy from pharmacies	c18e7afa-da03-4a0a-95ac-bb9860347254
47	Male	Farmer	Monthly		YES		Occasionally	0	0	1	0	0	1	0	0	0	0	0		0	1	0	1	0		Above 100,000 UGX	0	0	0	1	0			Government needs to increase budget allocated to mental health		11dd39a9-935f-4a82-8cd6-f8554a46dca4
27	Female	Secretary	Monthly		YES		Frequently	1	0	1	0	0	0	0	0	0	0	0		1	1	0	1	0		Above 100,000 UGX	0	1	1	0	0		Yes|Diverting my budget to drugs	Start manufacturing these drugs so that they are accessible	Patients should set aside money to buy drugs in case of stock-outs.	4ea42342-7d05-4deb-8216-584172fea4d4
30	Female	Business	Monthly		YES		Rarely	1	1	0	0	0	0	0	0	0	0	0		1	0	0	0	0		Less than 10,000 UGX	0	0	0	0	1	Increased transport costs while returning frequently to the facility		Government should increase the budget allocated to Butabika hospital	Return on another day to the hospital	6280d979-b55e-4860-b6ec-5bc4b45877e2
19	Male	Student	Other	Every 3 months	YES		Rarely	0	0	1	0	0	0	0	0	0	0	0		0	0	0	0	1	from the parents	Less than 10,000 UGX	1	0	0	0	0		If I don't find drugs, I will be disappointed if I come to the hospital	By manufacturing more drugs	By arresting persons in charge of the drugs distribution in the government facility or hospital	22476c3a-c824-4efb-be6e-a004ae90bba3
60	Female	Business	Other	Rarely	YES		Rarely	0	0	1	0	0	0	0	0	0	0	0		1	0	0	0	0		Less than 10,000 UGX	0	0	1	0	0		Symptoms worsen	No idea		674f4e48-0465-4b1c-9321-beeaec357201
19	Male	Student	Other	When sick	YES		Rarely	0	0	1	0	0	0	0	0	0	0	0		0	1	0	0	0		Less than 10,000 UGX	0	0	1	0	0		Yes|Disappointment	Increase number of drugs and health worker		218f1ded-007a-491a-ba2e-b20143fb9e6e
24	Female	Supermarket attendant	Monthly		YES		Rarely	0	0	1	0	0	0	0	0	0	0	0		1	0	0	0	0		Less than 10,000 UGX	0	0	0	1	0			Stock more medicines	Return to the hospital	15c1c2c6-df4b-41d5-a85b-da512c3e29e6
18	Female	Student	Monthly		YES		Rarely	0	0	1	0	0	0	0	0	0	0	0		0	1	0	0	0		Less than 10,000 UGX	0	0	0	1	0		No	The government should seek for donations inorder to avail more drugs at the hospitals	Seek treatment from other government facilities	3ae6e018-ed03-44e7-9aa1-69112f48c949
35	Female	Maid	Monthly		YES		Rarely	0	0	1	0	0	0	0	0	0	0	0		1	1	0	0	0		Less than 10,000 UGX	1	0	0	0	1	Restlessness	Restlessness	Increase budget allocation for drug stock		6d98fed5-a9b1-4b73-9cbb-1e2dba819c51
18	Male	Student	Monthly		YES		Rarely	0	0	1	0	0	0	0	0	0	0	0		0	1	0	0	0		Less than 10,000 UGX	1	0	0	1	0		Yes|Generalised weakness	Increase drug stocks	Buy from pharmacies	4e7eeef6-dbfd-4536-8a10-9fcd7da80fca
23	Female	Unemployed	Monthly		YES		Rarely	0	0	1	0	0	0	0	0	0	0	0		0	1	0	0	0		Less than 10,000 UGX	0	0	0	1	0					3f2351d8-30ba-4b33-8b4c-ffe20b87284e
55	Female	Teacher	Monthly		YES		Frequently	1	0	1	0	0	0	0	0	1	0	0		1	0	0	0	0		Less than 10,000 UGX	0	1	0	0	0		Symptoms return	Proper planning to prevent delay of drug delivery	Patients should do stock piling to prevent running out	9614297c-0cc5-4187-84a2-0cb52c68a76f
40	Female	Business	Monthly		YES		Rarely	1	0	1	0	0	0	0	0	0	0	0		1	0	0	0	0		Less than 10,000 UGX	0	0	0	1	0			Increase drug stock outs		bcff7c20-8bfd-4eaa-8a03-da77de58d6bd
21	Female	Student	Monthly		YES		Occasionally	1	0	1	0	0	0	1	0	0	0	0		1	1	0	0	0		Less than 10,000 UGX	0	0	0	1	0		No			44584e65-f636-4c9b-9aad-8d5624f3ec82
39	Female	Secretary	Other	Every 2 months	YES		Always	1	1	0	0	1	0	0	0	0	0	0		0	0	0	0	0		0	0	0	0	1	0		No	Government should increase the budget allocated to mental health	Seek spiritual healing	5d438a1d-8cf7-4ed1-a028-9014a709a0db
72	Male	Retired	Other	Every 2 months	YES		Rarely	1	1	0	0	0	0	0	1	0	0	0		0	0	0	0	0		0	0	1	1	0	0		Yes|Insomnia			0d12a372-dcc8-4cf1-856f-4258b2ad3676
30	Female	Cleaner	Other	Every 2 months	YES		Occasionally	1	0	0	0	0	0	1	0	0	0	0		0	0	0	0	0		0	1	0	0	0	0			Increase on the amount of drugs stocked	Try herbal medicine	fa3ddb1b-a292-4021-bad1-4ddb7456b0e3
24	Male	Vendor	Other	Every 2 months	YES		Rarely	1	1	0	0	0	0	0	0	0	0	0		0	0	0	0	0		0	0	0	0	1	0			Increase budget allocated to drugs	Patients should check with the hospital to see if drugs are available	2374f575-f1dd-4254-9e88-54d8ec44d980
26	Male	Student	Other	Every 2 months	YES		Occasionally	1	1	0	0	0	0	0	0	0	0	0		0	0	0	0	0		0	0	0	0	1	0			Input systems which can send text messages whenever drugs are available	Return to the hospital on another day	f27d1ff1-5d4d-4c2c-ac7e-a27fb925dd7b
29	Male	Cleaner	Other	Every 2 months	YES		Rarely	1	1	0	0	0	0	0	0	0	0	0		0	0	0	0	0		0	0	0	0	1	0			Proper rationing of drugs	Return to the facility on another day	c33ac913-c038-4744-8cc8-3707c8d4430b
42	Male	Luggage warrior	Other	Every 2 months	YES		Occasionally	1	0	0	0	0	0	0	0	0	0	0		0	0	0	0	0		0	0	0	0	0	0			Stock more medicines		a125c706-5ab2-42e0-8411-161ad5a6d5dc
50	Male	Traditional Doctor	Other	Every 3 months	YES		Rarely	0	0	0	0	0	1	0	0	0	0	0		0	0	0	0	0		0	0	1	0	0	0		Yes|Nightmares	Government should increase funding of mental health facilities	Encourage patients to try seeking for help from spiritual beings	6b30ecb8-1360-458c-a519-bf20b0dd35f9
55	Female	Retired nurse	Other	Every 3 months	YES		Occasionally	1	0	0	1	0	0	0	0	1	0	0		0	0	0	0	0		0	0	1	1	0	0		No	Increase the budget for drugs to avoid stock-outs	Do stock piling to avoid stock outs	4edac6bc-604b-46d5-9dc0-dd81fa6d6ab2
49	Male	Business man	Other	Every 3 months	YES		Occasionally	1	1	0	0	0	0	0	0	0	0	0		0	0	0	0	0		0	0	1	1	0	0		Symptoms return	Increase drugs in the pharmacy	No	238857f8-c39d-4b52-a632-bff22d7b7435
38	Female	Farmer	Other	Every 3 months	YES		Rarely	1	0	0	0	0	0	1	0	1	0	0		0	0	0	0	0		0	0	1	1	0	0		Symptoms returned	Build industries to make the drugs so that they are available	No	0405d483-b530-439c-930d-a8fb28d76b54
30	Male	Boda Boda	Other	Every 3 months	YES		Rarely	1	1	0	0	0	0	1	0	0	0	0		0	0	0	0	0		0	0	0	1	0	0		Yes|Missed some days of work|Panic attacks	Encourages the development of systems that montor stock decrease instances of theft		950a6605-28fb-4333-ac6a-eee9174b89d1
42	Female	Business	Other	Every 3 months	YES		Occasionally	1	0	0	0	0	0	0	0	0	0	0		0	0	0	0	0		0	0	0	1	0	0			Increase drug supply		21192b41-bbdf-4469-8a28-0dd952118d98
23	Male	Business	Other	Every 3 months	YES		Rarely	1	1	0	0	0	0	1	0	0	0	0		0	0	0	0	0		0	1	0	0	0	0			Stock more drugs		c2c6b3ce-decc-49e2-935f-d2163866a3d2
26	Female	Unemployed	Monthly		YES		Frequently	0	1	0	0	0	0	0	0	0	1	0		0	0	0	0	0		0	0	1	1	0	0		Pain|Discomfort			9b13168f-2e14-49c5-9ab1-3755ccd9ed47
50	Female	Unemployed	Other	Rarely	YES		Frequently	0	1	0	0	0	0	1	0	1	0	0		0	0	0	0	1	I don't buy	0	0	0	1	0	0		Symptoms worsen	Government should increase budget for drugs		b85d61f7-0af4-4585-ade8-68ffbf55e421
44	Male	Business man	Other	Whenever drugs get done	YES		Frequently	1	1	0	0	0	0	0	0	0	0	0		0	0	0	0	0		0	0	0	0	1	0		Constant hospital visits are expensive	Send sms when drugs are available	Hospital should send sms like IDC clinic	2c001902-d1a4-4ebb-b147-954f9c3760eb
51	Female	house wife	Other	quarterly	YES		Occasionally	1	1	0	1	0	0	0	0	1	0	0		0	0	0	0	0		0	0	1	1	0	0		symptoms returned	provide enough drugs in time	send patients sms to come to hospital when drugs have been brought.	67cffd92-84ca-4e04-8fa3-d8a271bb9faf
40	Female	Unemployed	Monthly		YES		Occasionally	0	1	0	0	0	0	0	0	0	0	0		0	0	0	0	0		0	1	0	0	0	0		Symptoms worsen	Ensure drugs are available		f55aa265-1adc-4766-b8e1-c7d177725cba
27	Male	Herbalist	Monthly		YES		Occasionally	0	0	0	0	0	1	1	0	0	0	0		0	0	0	0	0		0	1	1	0	0	0		Yes|Failure to go to work|Symptoms worsen	Rationing of drugs at the dispensary	Patients faced with drug stock-outs should try using herbal medicines	c1d9326c-ac31-4847-aa04-64ddd3ad5006
65	Male	Farmer	Monthly		YES		Rarely	0	0	0	0	0	1	1	0	0	0	0		0	0	0	0	0		0	0	1	0	0	0		Yes|Get bed ridden sometimes	Encourages establishment of separate facilities for elderly patients	Encourage use of herbal medicines	32752395-209b-4226-9b0e-2a329c69e420
86	Female	Retired	Monthly		YES		Occasionally	0	1	0	0	0	0	1	0	0	0	0		0	0	0	0	0		0	1	1	1	0	0		Yes|Panic attacks|Manic episodes	The government should buy more drugs for the hospital		f592244c-fac4-4544-b3be-6b069ced2d1b
22	Female	Carpentry	Monthly		YES		Rarely	0	1	0	0	0	0	0	0	0	0	0		0	0	0	0	0		0	0	0	0	0	0			Increase drug stocks	Return to the facility	06a781bb-664a-4726-ae37-e2c4221950d4
27	Male	Driver	Monthly		YES		Occasionally	0	0	0	0	0	1	1	0	0	0	0		0	0	0	0	0		0	0	0	0	1	0			Increase drug stocking	Use herbal medicines	19861331-4c1c-4d5f-85a9-c6e296171239
41	Male	Farmer	Monthly		YES		Frequently	1	1	0	0	0	0	0	0	1	0	0		0	0	0	0	0		0	1	0	0	0	0		Insomnia	Proper drug rationing at the OPD pharmacy	Patients who miss medicines should return on the following day	2a4c3825-9dc4-4bf0-8cd2-d956aee9d720
44	Male	Unemployed	Monthly		YES		Occasionally	1	1	0	0	0	1	0	0	0	0	0		0	0	0	0	0		0	1	0	0	0	0		Insomnia	Increase drugs stocked	Return next time until medicines are available	39205440-e226-4211-982a-59c091dd8496
59	Female	Tailor	Monthly		YES		Rarely	1	0	0	0	0	0	0	0	0	0	0		0	0	0	0	0		0	0	0	0	1	0		No	Request enough medicines	Advice patients faced with drug stock outs to go to another government hospital	2d4b5b90-92ca-4a5e-b408-58561e8c4027
29	Male	Cobbler	Monthly		YES		Occasionally	1	1	0	0	0	0	1	0	0	0	0		0	0	0	0	0		0	0	1	0	0	0		Relapses|New diagnosis	Increase drugs at the hospital	Patients should keep money aside to buy drugs to avoid a new diagnosis	df241dfa-660c-4c88-b5bb-7a74e9cc16b2
28	Male	Student	Monthly		YES		Occasionally	1	1	0	0	0	0	0	0	0	0	0		0	0	0	0	0		0	1	0	1	0	0		Stress|Depression			1b35d91e-63e0-4bcf-b0fe-ca9e882d0189
53	Male	Farmer	Monthly		YES		Rarely	1	1	0	0	0	1	0	0	0	0	0		0	0	0	0	0		0	0	0	1	0	0		Symptoms return	Properly plan for patients	No	efa8c274-e710-42d7-b54a-9c849a1fb5af
59	Male	Farmer	Monthly		YES		Frequently	1	1	0	1	0	0	0	0	1	0	0		0	0	0	0	0		0	0	1	1	0	0		Symptoms return	Increase budget for medicines	Patients should try getting drugs from other government hospitals	d7f339fe-29ef-4ee5-8ea8-990cd4caecd6
75	Male	Farmer	Monthly		YES		Rarely	1	1	0	0	0	0	0	0	0	0	0		0	0	0	0	0		0	0	0	0	0	0		Transport costs are high due to frequent visits	More stocking of drugs		533d5295-a55a-4d17-a971-b140e151fa25
22	Male	Student	Monthly		YES		Occasionally	1	0	0	0	0	0	0	0	0	0	0		0	0	0	0	0		0	0	0	1	0	0		Yes|Fainting	Government should stock more drugs	Check with the hospital frequently to see if drugs are available	55b0f4a5-f3e8-452d-91b3-46ef46f76dbf
40	Male	Business	Monthly		YES		Occasionally	1	1	0	0	1	0	0	0	0	0	0		0	0	0	0	0		0	1	0	0	0	0		Yes|Insomnia	Mental health services should be put at health centers	Patients who miss drugs at the facility should seek spiritual healing if they can't afford buying from pharmacies	4a03a13c-d73e-4551-9dce-4fc9d6ca36b1
22	Male	Student	Monthly		YES		Rarely	1	1	0	0	0	0	0	0	0	0	0		0	0	0	0	0		0	0	1	1	0	0		Yes|Insomnia|Irritability	Increase resource allocation to mental health management		b7114090-3bc3-4ef0-ab2f-37ce57fdeac5
45	Male	Farmer	Monthly		YES		Rarely	1	1	0	0	0	0	0	1	0	0	0		0	0	0	0	0		0	1	1	1	0	0		Yes|Insomnia|Restlessness	Opening of new facilities to decrease congestion		abdb7423-8bf0-4b2a-8ab9-b7cb0af7f525
54	Male	Herbalist	Monthly		YES		Occasionally	1	0	0	0	0	1	1	0	0	0	0		0	0	0	0	0		0	0	1	0	0	0		Yes|Stigma from family and society	Proper rationing	Encourage patients to try using herbal medicines since they worked for him	7395a0f0-9d1a-4cdd-af24-f1192f904ce9
40	Male	Unemployed	Monthly		YES		Rarely	1	1	0	0	0	0	0	0	1	0	0		0	0	0	0	0		0	1	0	0	0	0		Yes|Symptoms persist	Increase drug stocking	Return to the facility on another day	c400539d-191c-4e7e-8eb1-35f96f709312
19	Female	Student	Monthly		YES		Rarely	1	1	0	0	0	0	0	0	0	0	0		0	0	0	0	0		0	0	0	1	0	0		Yes|Too much stress	Communicate to patients in time to avoid time wastage	Advice patients faced with drug stock outs to go and look for alternative government facilities	21725ff6-6d32-43cb-adf8-b5e3ffb380b5
37	Female	House wife	Monthly		YES		Rarely	1	0	0	0	1	0	0	0	0	0	0		0	0	0	0	0		0	0	0	0	1	0			Proper drug rationing	Patients should seek spiritual healing	e4d4a9b3-6fbd-448e-80f7-8ac105719ea7
21	Male	Student	Monthly		YES		Occasionally	1	1	0	0	0	0	0	1	0	0	0		0	0	0	0	0		0	0	0	0	1	0			Stock more medicines	Should borrow from colleagues	c11c7110-6cad-4f78-9bfd-6c8c15d78d7c
23	Male	Unemployed	Monthly		YES		Frequently	1	1	0	0	0	0	0	1	0	0	0		0	0	0	0	0		0	1	0	0	0	0			Government shouuld increase the budget on mental health	Return to the hospital on another day	031540be-91a0-4f88-81b2-57eb1858ffea
24	Male	Unemployed	Monthly		YES		Frequently	1	0	0	0	0	0	0	0	1	0	0		0	0	0	0	0		0	0	0	0	1	0			Increase drugs stocked	Return to the hospital	3c285d2d-5b43-4f82-bd82-79c3772d6bdd
37	Male	Business	Monthly		YES		Rarely	1	0	0	0	0	0	1	0	0	0	0		0	0	0	0	0		0	0	0	0	1	0			Government should increase the budget allocated to mental health	Use herbal medicines	858c7eb2-0d70-41e3-a570-e568b32c69b9
40	Male	Carpenter	Monthly		YES		Occasionally	1	0	0	0	0	0	0	0	1	0	0		0	0	0	0	0		0	0	0	0	1	0			Avail medicines at health centers	Go to other health facilities to pick drugs	d08df619-10d6-4e0e-bf69-99097549bca1
52	Male	Driver	Monthly		YES		Occasionally	1	0	0	0	0	0	0	0	0	0	0		0	0	0	0	0		0	0	1	0	0	0			Government should provide enough medicines		298193d2-fd27-4c18-8998-94e52cf3715b
60	Female	Farmer	Monthly		YES		Always	1	1	0	0	0	0	0	0	0	0	0		0	0	0	0	0		0	0	0	0	0	0			Increase budget allocations to mental health care	Come back to the hospital until I get medicine	5391e4b9-13ef-49c4-9a41-ca3f7694acf9
78	Female	Unemployed	Other	bi-monthly	YES		Rarely	1	1	0	0	1	0	0	0	1	0	0		0	0	0	0	0		0	0	0	0	1	0		yes, decreased physical activity	encourages dispensers to give patients drugs to cover long periods of time to decrease the number of patients coming in at a time		9a170a45-582e-4374-8726-39529e4f9d45
57	Female	Unemployed	Other	bi-monthly	YES		Rarely	1	1	0	0	0	0	1	0	0	0	0		0	0	0	0	0		0	0	1	0	0	0		yes, nightmares|insomnia	encourages the hospital to divide medicines for elderly and for young people and put more emphasis on availing medicines for the elderly		36eb8a5d-d158-4205-a0ac-ae4b9d1bb1bd
63	Male	builder	Other	quarterly	YES		Always	1	0	0	1	0	0	1	0	1	0	0		0	0	0	0	0		0	0	1	0	0	0		symptoms returned	provide enough drugs	no	5c172977-4f36-4f0b-bc4c-214c42db921f
75	Male	Unemployed	Other	quarterly	YES		Always	1	1	0	0	0	0	0	1	0	0	0		0	0	0	0	0		0	1	1	0	0	0		yes, feels severe headaches and mood depression|sometimes symptoms worsen that he has to be admitted to hospital	advocates for facilities to only manage the elderly patients who are vulnerable out there	encourages patients faced with drug stockouts to always check on other days	34b54912-92c5-41eb-9910-2b50ba27b7b5
73	Female	Unemployed	Other	quarterly	YES		Always	1	1	0	0	0	0	0	0	0	0	0		0	0	0	0	0		0	1	1	1	0	0		yes, she experiences severe body pains and sometimes experiences panic attacks	encourage government to allocate a sufficient budget to health care		5fbc5763-7c9b-48cf-9ca3-2d189e45a0b7
57	Male	Unemployed	Monthly		YES		Frequently	0	1	0	0	0	1	1	0	0	0	0		0	0	0	0	0		0	0	1	1	0	0		Yes|Insomnia|Panic attacks|Suicidal ideas	Government should deliver drugs in time if they are honestly not intending to let patients die		289cf6ef-dc03-49fc-af2b-1d02c62ffbfc
42	Male	Charcoal seller	Monthly		YES		Rarely	1	1	0	0	0	0	0	0	0	0	0		0	0	0	0	0		0	0	1	1	0	0		Yes|I got panic attacks at night			b5329b40-dd00-4766-8413-353a5d5fffa1
56	Female	Business	Monthly		YES		Occasionally	1	1	0	0	0	0	0	0	0	0	0		0	0	0	0	0		0	1	0	0	0	0		Yes|Insomnia	Government should increase budget allocation to mental health		69c17f4d-a524-44d5-9b62-493df3f52d63
60	Male	Retired	Monthly		YES		Rarely	1	1	0	0	1	0	0	1	0	0	0		0	0	0	0	0		0	0	1	1	0	0		Yes|Relapses	The government should create mental health homes for elderly people		ff51c994-537d-44e0-acfc-19f33d3b1553
54	Male	Unemployed	Monthly		YES		Rarely	1	1	0	0	0	0	1	1	0	0	0		0	0	0	0	0		0	0	1	1	0	0		Yes|Symptoms worsened for example psychotic episodes	Government to establish facilities for management of elderly patients		f2b02efa-27b3-42ea-ad16-90a009721db1
39	Male	farmer	Monthly		YES		Occasionally	1	0	0	1	0	0	0	0	1	0	0		0	0	0	0	0		0	0	1	1	0	0		symptoms returned	proper planning so that drugs are delivered in tome	no	5c822792-b0df-49f7-9f7c-dc2e8cef8e7f
80	Female	Unemployed	Monthly		YES		Occasionally	1	1	0	0	1	0	0	0	0	0	0		0	0	0	0	0		0	0	0	1	0	0		yes, causes restlessness and sometimes faces stigma from amily and society	wants the government to take their health seriously		f2db5019-4973-47cb-b9cc-c64d60bc12c6
60	Male	farmer	Monthly		YES		Rarely	1	1	0	0	0	0	1	0	0	0	0		0	0	0	0	0		0	0	1	0	0	0		yes, fatigue and body weakness	encourages decentralization of mental health services to health center II's where they can be easily access		2e2c611f-5863-4c4d-b9f3-119bf72ca981
28	Female	charcoal seller	Monthly		YES		Occasionally	1	1	0	0	1	0	0	0	0	0	0		0	0	0	0	0		0	0	1	1	0	0		yes, gets seasures more frequently	rationing of drugs		ff65f2a2-90b0-44da-ae9e-8aaa2b2e996c
50	Male	Unemployed	Monthly		YES		Rarely	1	0	0	0	1	0	0	1	1	0	0		0	0	0	0	0		0	0	1	1	0	0		yes, increased anxiety level	none	none	49bb50ad-6b3b-4407-883d-6e357bd01265
30	Female	Bartender	Monthly		YES		Rarely	0	0	1	0	0	0	0	0	0	0	1	Buy from clinics	1	0	0	0	0		10,000 to 50,000 UGX	1	0	0	0	0		Stress	Increased stocking of drugs	Buy from clinics and pharmacies	103b35a0-3ea6-495f-a538-2e089704352c
40	Female	Business	Monthly		YES		Occasionally	0	0	1	0	0	0	0	0	0	1	1	Share with my husband	1	1	0	0	0		10,000 to 50,000 UGX	0	0	1	0	0		Insomnia	Put more mental health facilities	Buy from pharmacies	db140fb1-af53-43e1-bdac-4dfa20ac9175
34	Female	Company worker	Monthly		YES		Rarely	0	0	1	0	0	0	0	0	0	0	1	Go to a Clinic for an injection	1	1	0	0	0		10,000 to 50,000 UGX	0	0	0	1	0			Proper rationing of medicines	Buy from pharmacies	9a33e4cf-dc95-4aac-ba65-f51be1923448
42	Female	Farmer	Monthly		YES		Frequently	0	1	0	1	0	0	0	0	1	0	1	Reduce doses to cover the remaining time	1	1	0	1	0		50,000 to 100,000 UGX	0	0	1	0	0		Symptoms worsened	Avail enough medicines	Stock-outs increase our expenses	1446c03b-be5f-434e-81b1-ed667f9a4e5f
25	Female	Teacher	Monthly		YES		Frequently	0	0	1	1	0	0	0	0	1	0	1	Postponing the doses till the next month	1	1	0	0	1	Borrow from momo pay	Above 100,000 UGX	0	0	1	0	0		My brother's psychosis worsened, and he had very bad manic episodes	Some drugs for these patients should be availed for government hospitals because most times, specific medicines are never available	Drug stock-outs affect the healing processes of our patients and affect the care takers in terms of expenses	b5bb6205-028a-49af-8122-7051d0212b4c
33	Male	Boda Boda	Monthly		YES		Always	0	0	0	0	0	0	0	0	0	0	1	Wait	0	0	0	0	0		Less than 10,000 UGX	1	0	0	0	0		Yes			8ae5e168-d19c-4ff2-ad17-57da0808d1a7
40	Male	Builder	Monthly		YES		Rarely	0	0	0	0	0	0	0	0	0	0	1	Goes to the barracks i.e., Murchison bay hospital when misses medicine	0	0	0	0	0		0	1	0	0	0	0		Insomnia	Increase mental hospitals	Go to other government hospitals	cf3ed063-26f4-4b51-82e2-ad3455941930
26	Female	Cleaner	Monthly		YES		Rarely	1	1	0	0	0	0	0	0	0	0	0		0	0	0	0	0		0	0	0	0	0	0			Government should stock more drugs		1d2d8bba-ed1f-4e9f-9500-fcc91c44ec94
28	Male	Business man	Other	2 months	NO	Buy from pharmacies		0	0	1	0	0	0	0	0	0	0	0		0	1	0	0	0		10,000 to 50,000 UGX	1	0	0	0	1	Lack of sleep	Yes|Insomnia	Patient compliance is important	Patients should follow instructions from doctors	849a9395-be4d-4979-87bb-c6dd4dd2b453
28	Male	Market vendor	Other	Every 2 months	NO	Bought from pharmacies		1	0	1	0	1	0	1	0	0	0	0		1	1	0	0	0		10,000 to 50,000 UGX	0	0	0	1	0		No	The hospital should stock more medicines	Patients should buy medicines they miss from pharmacies	a699a647-d69c-449b-b8fd-085ba477e46a
40	Female	Farmer	Other	3 months	NO	Buy from pharmacy		0	0	0	0	0	0	0	0	0	1	0		0	0	0	0	0		Less than 10,000 UGX	0	0	0	1	0					ba288560-7428-49e3-86f3-1e4ca50c037f
18	Female	Student	Monthly		NO	Return to hospital another day		1	0	1	0	0	0	0	0	0	0	0		0	1	0	0	0		Less than 10,000 UGX	1	0	0	0	0		No	Stock more medicines|Government increase budget	No	c868ba83-a13e-40fa-abbf-db3e916e64f8
27	Male	Sanitary cleaner	Monthly		NO	Wait until the next visit to hospital to pick medicine		1	1	0	0	0	0	0	0	0	0	0		0	0	0	0	0		0	0	0	0	1	0		No	The government should provide additional budget		e4b3d919-31fa-4441-a2ba-dff6e7d1449e
44	Female	Unemployed	Monthly		NO	I would buy from the pharmacy		1	1	1	0	0	0	0	0	0	0	0		0	0	0	0	0		0	0	0	0	0	0			More education and increasing awareness among patients	There should be open communication between patients and health care providers	b177e0d4-3ccb-4224-a43f-3b21ee064e24
27	Male	Unemployed	Monthly		NO	Buy from pharmacies		0	0	0	0	0	0	0	0	0	0	0		1	0	0	0	0		10,000 to 50,000 UGX	0	0	1	0	0		Yes|Impaired functioning	Government should stock more medicines		448ef474-9240-46fe-a5d7-b623d823b5f5
32	Female	Peasant	Monthly		NO	Buy from the pharmacy		0	0	0	0	0	0	0	0	0	0	0		1	0	0	0	0		10,000 to 50,000 UGX	0	0	0	0	0					a3aed272-4af2-4c1d-8032-0f5627a32d6c
46	Male	Unemployed	Other	Every 2 months	NO	Buy from the pharmacies		0	0	0	0	0	0	0	0	0	0	0		0	0	0	0	0		0	0	0	0	1	0		No	Mental health services should be extended to health centre IVs	Patients should atleast buy the drugs they have missed from pharmacies	f2d051f9-3e74-47d7-aeee-b1e3f642de39
30	Female	Business	Other	Every 2 months	NO	Buy from pharmacies		0	0	0	0	0	0	0	0	0	0	0		0	0	0	0	0		0	0	0	1	0	0		Yes|Anxeity worsens	Stock more drugs	Seek alternative means	b3698186-8ca1-499e-98a2-9b9a2946b80e
22	Female	Student	Other	Every 2 months	NO	Would seek traditional healing		0	0	0	0	0	0	0	0	0	0	0		0	0	0	0	0		0	0	0	0	0	0			Increase stocking of drugs	Should seek traditional healing	afda3fd7-ba0f-49ed-8854-9f00ce19c939
32	Female	Business	Other	Every 2 months	NO	Would have bought from pharmacies		0	0	0	0	0	0	0	0	0	0	0		0	0	0	0	0		0	0	0	0	0	0					3cf0187d-3e8d-4803-a0f0-38725689fd68
39	Female	Business	Other	Every 2 months	NO	Would have returned to the hospital the following day		0	0	0	0	0	0	0	0	0	0	0		0	0	0	0	0		0	0	0	0	0	0			Goverment should stock more medicines	Return to the hospital the following day	3328a1f1-a991-4406-91d7-7b9ea65e1f9f
41	Female	Business	Other	Every 2 months	NO	would borrow from my cousin		0	0	0	0	0	0	0	0	0	0	0		0	0	0	0	0		0	0	0	0	0	0			The hospital should stock more drugs		e5c33d01-2704-4240-9c5c-ead01286c4c6
49	Female	Business	Other	Every 2 months	NO	Would have bought from pharmacies		0	0	0	0	0	0	0	0	0	0	0		0	0	0	0	0		0	0	0	0	0	0			Increase budget allocation	Patients should buy medicines from the pharmacy to supplement on what they receive from the hospital	c9edc754-0b76-457c-afd6-eed42c510286
52	Female	House wife	Other	Every 2 months	NO	Buy from pharmacies|Return next time to the hospital		0	0	0	0	0	0	0	0	0	0	0		0	0	0	0	0		0	0	0	0	0	0			Stock more drugs	Return to the facility the next day	a6ab00d0-9356-422c-8e75-a3f013857c05
22	Male	Student	Other	Every 2 months	NO	Buy from pharmacies		0	0	0	0	0	0	0	0	0	0	0		0	0	0	0	0		0	0	0	0	0	0			Bring mental health services to health centers		3e8eb3f1-38fb-461d-889d-e4e6ef148548
23	Male	Driver	Other	Every 2 months	NO	Would have gone to Mulago hospital		0	0	0	0	0	0	0	0	0	0	0		0	0	0	0	0		0	0	0	0	0	0					e73095f1-18b9-469f-bf00-e7aae2aed977
34	Male	Unemployed	Other	Every 2 months	NO	Buy from pharmacies		0	0	0	0	0	0	0	0	0	0	0		0	0	0	0	0		0	0	0	0	0	0			Put a suggestion box		b1c2c8ee-28df-4b6e-b1be-efd232883c31
59	Female	House wife	Other	Every 3 months	NO	Would have bought from pharmacies		0	0	0	0	0	0	0	0	0	0	0		0	0	0	0	0		0	0	0	0	0	0					660a56d5-bd4d-4051-a417-f9e16ab0529b
20	Male	Student	Other	Every 3 months	NO	Would buy from the pharmacy		0	0	0	0	0	0	0	0	0	0	0		0	0	0	0	0		0	0	0	0	0	0					05086add-e441-4262-b424-79a7dd870df9
20	Male	Student	Other	Every 3 months	NO	Would have acquired money from parents to buy the medicine from a pharmacy		0	0	0	0	0	0	0	0	0	0	0		0	0	0	0	0		0	0	0	0	0	0			Patients should stock drugs according to their patient statistics	Buy from pharmacies	06856506-d205-47b5-bdef-257d51f3f656
30	Female	Business	Other	Every after 2 months	NO	I ask the health worker for alternatives		0	0	0	0	0	0	0	0	0	0	0		0	0	0	0	0		0	0	0	0	0	0			Put public pharmacies where patients can pick medicines even if it outside the hospital		2ac62f19-e491-480b-bc9f-0ad6fa6b14fa
34	Female	Business	Other	Every after 2 months	NO	Buy from the pharmacy		0	0	0	0	0	0	0	0	0	0	0		0	0	0	0	0		0	0	0	0	0	0			Set up new mental hospitals		8faba6df-fb31-4714-807e-f4ba6928149e
52	Female	Unemployed	Other	Rarely	NO	Buy from the pharmacy		0	0	0	0	0	0	0	0	0	0	0		0	0	0	0	0		0	0	0	0	0	0			Government should increase budget for mental health management	Advises patients who are faced with drug stock outs to buy medicines	cb7e4f90-cb4d-43e6-8534-ce437b138275
47	Male	Security Personnel	Other	Once in a while	NO	Buy from the pharmacy		0	0	0	0	0	0	0	0	0	0	0		0	0	0	0	0		0	0	0	0	0	0					5118b97f-1f49-4305-b56d-b6bf24c2657c
28	Female	Business	Other	Rarely	NO	Buy from the pharmacy		0	0	0	0	0	0	0	0	0	0	0		0	0	0	0	0		0	0	0	0	0	0			The people dispensing should be trained on dispensing because they waste a lot of drugs	Buy from the pharmacy if they can afford	db586050-7c4d-4f24-914e-3da59f63bce4
33	Female	House wife	Monthly		NO	Buy from pharmacies		0	0	0	0	0	0	0	0	0	0	0		0	0	0	0	0		0	0	0	0	1	0		No	Proper planning to prevent delay in supplying of drugs	No	bd820933-773b-4473-b0a8-40dbe5939e29
41	Female	Unemployed	Monthly		NO	Check the hospital on another day		0	0	0	0	0	0	0	0	0	0	0		0	0	0	0	0		0	0	0	0	0	0		No	Increase budget for drugs	No	8ba70a7b-1136-48d5-8621-9294dd9f9cb7
69	Male	Engineer	Monthly		NO	Buy from the pharmacy		0	0	0	0	0	0	0	0	0	0	0		0	0	0	0	0		0	0	1	1	0	0		No	Put suggestion boxes for patients to give their challenges to the hospital	Patients should try to buy drugs to avoid skipping doses	7d1c6abc-411d-4242-bebd-d3ce3686b628
34	Male	Boda Boda	Monthly		NO	Seek the medicine from another facility		0	0	0	0	0	0	0	0	0	0	0		0	0	0	0	0		0	0	0	1	0	0		Yes|Affects decision making	Give patients alternatives when there are no drugs	Keep track of medication records	72b158c6-4c4c-46e7-8190-37fc0944985c
23	Male	Student	Monthly		NO	Seek for the medicine from other government facilities		0	0	0	0	0	0	0	0	0	0	0		0	0	0	0	0		0	0	0	1	0	0		Yes|Affects performance in class|Dizziness	Government should stock medicines	Make early appointments	c3126c98-9978-4557-bc9e-8510019c3d0e
21	Female	Student	Monthly		NO	Consulting with healthcare providers alternatives		0	0	0	0	0	0	0	0	0	0	0		0	0	0	0	0		0	0	1	0	0	0		Yes|Body weakness|Fainting	Stock medicines early enough	Make regular visits to the hospital to see if the drugs are available	af255069-f542-470b-b019-60f9a3e34ffb
25	Male	Business	Monthly		NO	Consult with other healthcare providers for alternatives		0	0	0	0	0	0	0	0	0	0	0		0	0	0	0	0		0	1	0	0	0	0		Yes|Constant headaches	Make frequent stock checks in the hospital to ensure availability of medicines	Buy from pharmacies	83b766cc-91dc-4fa6-b0a4-e183db2f8c09
37	Male	Unemployed	Monthly		NO	I would resort to herbal medicines		0	0	0	0	0	0	0	0	0	0	0		0	0	0	0	0		0	0	0	0	0	0		Yes|Dizziness|Headches	Proper management of medicine stock	Store back up money inorder to buy medicines from the pharmacy	e878ad06-c432-4e8a-9176-3dcf626edd65
28	Male	Builder	Monthly		NO	I return to the hospital on another day		0	0	0	0	0	0	0	0	0	0	0		0	0	0	0	0		0	1	0	0	0	0		Yes|Frequent headaches	Early delivery of medicines to the hospital	Come to the hospital earlier than planned to get early treatment	d01570d5-70f5-4667-b6e0-2132f2486df8
30	Female	House wife	Monthly		NO	Seek medicines from other government facilities		0	0	0	0	0	0	0	0	0	0	0		0	0	0	0	0		0	0	1	0	0	0		Yes|Relapses	Increase the amount of drugs stocked	Keep checking the hospital to see if drugs are available	211bcc25-1bf9-41fe-a329-36cbe676fab5
20	Female	Student	Monthly		NO	Would have bought from the pharmacy		0	0	0	0	0	0	0	0	0	0	0		0	0	0	0	0		0	0	0	0	0	0			Increased budget allocation to mental health	Patients should buy from pharmacies	6222bf1f-eb37-49d0-bbe0-8892ba4c0420
23	Female	Business	Monthly		NO	Wait for availability of drugs		0	0	0	0	0	0	0	0	0	0	0		0	0	0	0	0		0	0	0	0	0	0			Increase resource allocation to mental health management	Check other government facilities	590e509a-1bb6-4d21-8ff7-ae14face032a
27	Female	Business	Monthly		NO	Would have bought from pharmacies		0	0	0	0	0	0	0	0	0	0	0		0	0	0	0	0		0	0	0	0	0	0			Government should stock more drugs		cb30c963-0e75-4dde-ab83-f19c0fda399f
29	Female	Cleaner	Monthly		NO	I would ensure timely picking up of medicines from the hospital		0	0	0	0	0	0	0	0	0	0	0		0	0	0	0	0		0	0	0	0	0	0			Set clear return dates for patients to come and pick medicines	Have back up money so that one can buy medicines from the pharmacy when there is a drug stock out	5d879870-4ef0-4a28-a2f2-5f460a2efaba
29	Female	Maid	Monthly		NO	Would return to hospital on another day		0	0	0	0	0	0	0	0	0	0	0		0	0	0	0	0		0	0	0	0	0	0					f6d6b1f6-136c-4922-be50-894141cf4918
32	Female	Market vendor	Monthly		NO	Return to the hospital on another day		0	0	0	0	0	0	0	0	0	0	0		0	0	0	0	0		0	0	0	0	0	0					a1cc3400-6edb-4838-a076-8428a08ca742
32	Female	Business	Monthly		NO	Would return to the hospital on another day		0	0	0	0	0	0	0	0	0	0	0		0	0	0	0	0		0	0	0	0	0	0			Stock more drugs in the hospital	Return to hospital on another day	fb370052-b183-4502-b729-26be5671f85b
34	Female	Business	Monthly		NO	No response		0	0	0	0	0	0	0	0	0	0	0		0	0	0	0	0		0	0	0	0	0	0					696e53a9-3a25-4f67-af41-3161c57a84f5
37	Female	Farmer	Monthly		NO	Ask from family and friends money to buy from pharmacies		0	0	0	0	0	0	0	0	0	0	0		0	0	0	0	0		0	0	0	0	0	0					74b987c8-9bdd-486a-a582-d39e81283208
38	Female	Maid	Monthly		NO	Would have returned next time to the facility		0	0	0	0	0	0	0	0	0	0	0		0	0	0	0	0		0	0	0	0	0	0			Increase drug stock	Return to the facility next time	cfe5107a-17dc-48f3-9195-7b53b70cf225
40	Female	Business	Monthly		NO	Would buy from pharmacies		0	0	0	0	0	0	0	0	0	0	0		0	0	0	0	0		0	0	0	0	0	0			Government should stock more medicines	Buy from pharmacies	ba0e1219-5aad-45ad-84c8-eba6f37f40df
40	Female	Business	Monthly		NO	Would have bought from pharmacies		0	0	0	0	0	0	0	0	0	0	0		0	0	0	0	0		0	0	0	0	0	0			Government should increase the budget allocated to mental health		02cebe1c-8253-42ee-8b82-14aa8b855d92
43	Female	Cleaner	Monthly		NO	Would return to hospital on another day		0	0	0	0	0	0	0	0	0	0	0		0	0	0	0	0		0	0	0	0	0	0					4d374dd3-487b-44d1-8dc8-c2ef9c664b9a
46	Female	Unemployed	Monthly		NO	Tell them to buy		0	0	0	0	0	0	0	0	0	0	0		0	0	0	0	0		0	0	0	0	0	0			Government should provide enough drugs	Patients should buy drugs	79b63553-a7cf-4a06-82ac-47106fd5993b
51	Female	Tailor	Monthly		NO	Wait until medicines are available		0	0	0	0	0	0	0	0	0	0	0		0	0	0	0	0		0	0	0	0	0	0			Increasing on the number of doctors to reduce on the taken to manage patients		51abb365-a339-47f0-b163-8dbf12441c11
19	Male	Student	Monthly		NO	Checking with other government facilities for availability|Buy from the pharmacy		0	0	0	0	0	0	0	0	0	0	0		0	0	0	0	0		0	0	0	0	0	0			Reduce salaries for medical personel and allocate that money for medicines	People should check other government hospitals for medicines	9d6317e1-d9da-4a6b-90f9-ee89f3cb4246
19	Male	Student	Monthly		NO	Buy from the pharmacy		0	0	0	0	0	0	0	0	0	0	0		0	0	0	0	0		0	0	0	0	0	0			Government should allocate more funds to the medical sector	Ask for assistance from family to buy the drugs	c643ce0a-3f39-4eb0-9ad8-4f7aa3487f36
22	Male	Student	Monthly		NO	Buy from the pharmacy		0	0	0	0	0	0	0	0	0	0	0		0	0	0	0	0		0	0	0	0	0	0			Encourage rationing of medicines	Save money and buy medicines when faced with stock-outs	2a5451f2-5667-4676-89f5-f473ced902f1
22	Male	Student	Monthly		NO	Get the medicine from another facility		0	0	0	0	0	0	0	0	0	0	0		0	0	0	0	0		0	0	0	0	0	0			Give patients enough medicine	Patients be given special advice on how to take care of themselves	ee02a637-9a99-4386-8d65-14d01802ade2
22	Male	Business	Monthly		NO	Would have used herbal medicines		0	0	0	0	0	0	0	0	0	0	0		0	0	0	0	0		0	0	0	0	0	0					d1d9716d-630d-49f0-9734-9a3e8c48dc23
23	Male	Unemployed	Monthly		NO	Buy from pharmacies		0	0	0	0	0	0	0	0	0	0	0		0	0	0	0	0		0	0	0	0	0	0			Stock more medicines		85efe029-d656-4e70-81bf-1d08a52622ff
23	Male	Unemployed	Monthly		NO	Would have bought from a pharmacy		0	0	0	0	0	0	0	0	0	0	0		0	0	0	0	0		0	0	0	0	0	0			Stock more drugs	Go to other hospitals	87ba3e4a-ff62-49cc-a10b-17b88af9c6cb
24	Male	Student	Monthly		NO	Buy from the nearest pharmacy		0	0	0	0	0	0	0	0	0	0	0		0	0	0	0	0		0	0	0	0	0	0			Early distribution of drugs to patients	Doctors should take extra care of patients because lack drugs can cause severe problems such as self harm	224470c6-3ad1-4347-98bd-4657ff76e13e
24	Male	Carpenter	Monthly		NO	Buy from the pharmacy		0	0	0	0	0	0	0	0	0	0	0		0	0	0	0	0		0	0	0	0	0	0			Utilizing technology		d0a59362-e153-4ee2-b096-018cd28f23f0
24	Male	Student	Monthly		NO	Would have bought my medicines from pharmacies		0	0	0	0	0	0	0	0	0	0	0		0	0	0	0	0		0	0	0	0	0	0			Proper drug rationing should be promoted at the OPD pharmacy		a006e783-d5b0-48ea-a0f8-dc06a8a15f17
29	Male	Business	Monthly		NO	Would buy from pharmacies		0	0	0	0	0	0	0	0	0	0	0		0	0	0	0	0		0	0	0	0	0	0					43c4644b-e961-4bf7-aaf2-4b4837471092
29	Male	Driver	Monthly		NO	Would have bought from pharmacies		0	0	0	0	0	0	0	0	0	0	0		0	0	0	0	0		0	0	0	0	0	0					817d7dd2-23f3-4e80-b471-84c622a5ad51
30	Male	Athlete	Monthly		NO	I would use herbal medicines		0	0	0	0	0	0	0	0	0	0	0		0	0	0	0	0		0	0	0	0	0	0			Improve use of technology in the hospital	Continous interaction with health workers should be improved	01863482-9193-474c-a434-1ab5dca469de
30	Male	Cleaner	Monthly		NO	Would return to hospital on another day		0	0	0	0	0	0	0	0	0	0	0		0	0	0	0	0		0	0	0	0	0	0					3db2f535-55b3-4247-a2f6-d116efde65b5
31	Male	Charcoal seller	Monthly		NO	Buy from the pharmacy		0	0	0	0	0	0	0	0	0	0	0		0	0	0	0	0		0	0	0	0	0	0			Encourage rationing of medicines	Encourage patients faced with drug stock-outs to visit other government facilities	cdcf8eaa-15b2-4bca-ac11-bf715a108595
32	Male	Production company	Monthly		NO	I would ask Family members to contribute money so as to buy the medicine and later pay back		0	0	0	0	0	0	0	0	0	0	0		0	0	0	0	0		0	0	0	0	0	0			Reduce taxes in medicine such that medicines are readily available|Avail mental services at health centres	Go to other facilities and private pharmacies	cc120c06-837c-497e-8985-ad8169b63ca8
32	Male	Business	Monthly		NO	Would return to the facility on another day		0	0	0	0	0	0	0	0	0	0	0		0	0	0	0	0		0	0	0	0	0	0			Government should increase budget allocation		154af09d-1d57-4b7a-a509-2c67d7bcbd15
33	Male	Business	Monthly		NO	Buy from the pharmacy		0	0	0	0	0	0	0	0	0	0	0		0	0	0	0	0		0	0	0	0	0	0			Government should increase drug allocation	Go to pharmacy and buy drugs when they can afford	44ddc1b1-e27b-4424-bac1-cf01bc41bfcd
33	Male	Business	Monthly		NO	Buy from the pharmacy		0	0	0	0	0	0	0	0	0	0	0		0	0	0	0	0		0	0	0	0	0	0					ef38a0a5-b8d8-47be-896c-fb55938c4b23
34	Male	Driver	Monthly		NO	Buy the drugs|Stop taking the drugs		0	0	0	0	0	0	0	0	0	0	0		0	0	0	0	0		0	1	0	0	0	0			Government should start manufacturing drugs	Keep checking with the hospital	79f2243b-07e7-4484-a8c7-aaff2bd5c3c7
35	Male	Carpenter	Monthly		NO	I would seek medical assistance from another facility		0	0	0	0	0	0	0	0	0	0	0		0	0	0	0	0		0	0	0	0	0	0			Advocating for policies that support uninterrupted supply of medicines		042e00f5-c1d0-4451-a59d-27b170a102c3
35	Male	Business	Monthly		NO	Would have bought from pharmacies		0	0	0	0	0	0	0	0	0	0	0		0	0	0	0	0		0	0	0	0	0	0			Stock more drugs		c1a1318f-bf2e-483c-b307-52b69fc53f45
36	Male	Teacher	Monthly		NO	Buy from the pharmacy		0	0	0	0	0	0	0	0	0	0	0		0	0	0	0	0		0	0	0	0	0	0			Increase the budget for drugs	Patients should save money for their medications	7129aa57-41aa-449b-9946-dd76203f715b
37	Male	Business	Monthly		NO	Would have bought from pharmacies		0	0	0	0	0	0	0	0	0	0	0		0	0	0	0	0		0	0	0	0	0	0			Increase stocking of drugs	Should buy from pharmacies	a74b1bb8-3db3-420c-9988-483e89e82f4c
40	Male	Business	Monthly		NO	Would buy from pharmacies|Use herbal medicines		0	0	0	0	0	0	0	0	0	0	0		0	0	0	0	0		0	0	0	0	0	0			Increase budget allocations to increase drug stock		339c282c-cde7-46f1-a2d8-a836dcabba5e
42	Male	Business	Monthly		NO	Return to hospital on another day		0	0	0	0	0	0	0	0	0	0	0		0	0	0	0	0		0	0	0	0	0	0			Increase budget allocation to mental health	Should return to hospital on another day	ee6d4a67-38da-4d88-b185-1f3c4c6a6947
43	Male	Business	Monthly		NO	Would have bought from pharmacies		0	0	0	0	0	0	0	0	0	0	0		0	0	0	0	0		0	0	0	0	0	0			Increase budget allocation to mental health	They should buy from pharmacies	33418a79-a427-40cf-bb6e-3db5e7d62046
44	Male	Medical Doctor	Monthly		NO	Buy from pharmacy		0	0	0	0	0	0	0	0	0	0	0		0	0	0	0	0		0	0	0	0	0	0			Increase budget for drugs	Patients should always buy drugs from the pharmacies	62f07ef1-7336-46ab-a160-91ef823c28ba
44	Male	Business	Monthly		NO	Would have bought medicine from pharmacies		0	0	0	0	0	0	0	0	0	0	0		0	0	0	0	0		0	0	0	0	0	0			More mental health services should be availed	Patients should buy medicines from pharmacies whenever they miss out on drugs	913fd643-a7ea-4dcb-ac6e-046534d728b3
45	Male	Business	Monthly		NO	Would have bought from pharmacies		0	0	0	0	0	0	0	0	0	0	0		0	0	0	0	0		0	0	0	0	0	0			Increase drug stocking		f75bde15-bd70-46a5-8b30-3d4d25961400
45	Male	Business	Monthly		NO	Would have bought medicines from the pharmacies		0	0	0	0	0	0	0	0	0	0	0		0	0	0	0	0		0	0	0	0	0	0			Government should stock more drugs	They should buy from pharmacies	5596ac97-c5a0-43f6-9ae9-9ee9bc14557d
48	Male	Business	Monthly		NO	Would have bought from pharmacies		0	0	0	0	0	0	0	0	0	0	0		0	0	0	0	0		0	0	0	0	0	0			Government should increase budget allocated to mental health	Should buy from pharmacies	286e5110-d372-42aa-a26a-04b4ce37a3a1
48	Male	Farmer	Monthly		NO	Would have bought from pharmacies		0	0	0	0	0	0	0	0	0	0	0		0	0	0	0	0		0	0	0	0	0	0			Government should increase budget allocated to mental health services		7946b7a0-8e29-4140-940c-8406af06c490
50	Male	Teacher	Monthly		NO	I would skip the dose		0	0	0	0	0	0	0	0	0	0	0		0	0	0	0	0		0	0	0	0	0	0			Identify alternative suppliers for delivering medicines		c44c6c3a-5f15-47d7-b6e4-f3982f89545b
50	Male	Business	Monthly		NO	Would have bought drugs from the pharmacies		0	0	0	0	0	0	0	0	0	0	0		0	0	0	0	0		0	0	0	0	0	0			Government should stock more medicines	To buy drugs from pharmacies	9283645e-19f2-424e-8593-ab9b75927197
51	Male	Retired	Monthly		NO	Would have bought from pharmacies		0	0	0	0	0	0	0	0	0	0	0		0	0	0	0	0		0	0	0	0	0	0			More budget allocation	Buy from pharmacies	f99ccd15-4dee-4ea4-9e07-bfdbd1643fdf
53	Male	Barber	Monthly		NO	I don't know		0	0	0	0	0	0	0	0	0	0	0		0	0	0	0	0		0	0	0	0	0	0			Proper rationing of medicines to ensure all patients get medicines and reduce wastage|Training more dispensers		5da2c302-0cdb-4890-91db-4732f235effc
70	Female	Retired	Monthly		NO	No response		0	0	0	0	0	0	0	0	0	0	0		0	0	0	0	0		0	0	0	0	0	0			Government should solicit for more funding from NGO's		f9cb5340-09d6-4a69-adab-330d41ed552d
28	Male	Farmer	Monthly		NO	Borrow medicines from others		0	0	0	0	0	0	0	0	0	0	0		0	0	0	0	0		0	0	0	0	0	0			Effective tracking of drug stock problems|Drugs should always be available at the dispensary		5362b46a-64b5-4ed0-991b-55aa6c6975d8
30	Female	Nanny	Other	Every 3 months	NO	No response		0	0	0	0	0	0	0	0	0	0	0		0	0	0	0	0		0	0	0	0	0	0			Encourage provision of financial assistance programs for patients that can't afford medications		b5bdb6fd-02f1-4edb-a58d-f0bf70aac419
44	Male	Business man	Other	bi-monthly	NO	buy from pharmacies|return to hospital on another day		0	0	0	0	0	0	0	0	0	0	0		0	0	0	0	0		0	0	0	0	1	0		no	Increase budget for drugs	no	53526d83-b126-42fd-8c8d-720b8c0f6610
32	Female	business woman	Monthly		NO	buy from pharmacies		0	0	0	0	0	0	0	0	0	0	0		0	0	0	0	0		0	0	0	0	1	0		no	proper planning so that drugs are enogh for all patients	patients should save money to buy medicines	622bc61e-1556-4eef-a652-81eda1958685
35	Female	Hair stylist	Monthly		NO	buy from pharmacies		0	0	0	0	0	0	0	0	0	0	0		0	0	0	0	0		0	0	0	0	0	0		no	increase budget or drugs	no	41428a2d-dc23-4f18-bf3d-200b03962897
33	Male	brick layer	Monthly		NO	buy from pharmacies		0	0	0	0	0	0	0	0	0	0	0		0	0	0	0	0		0	0	0	0	1	0		no	continous provision of enough drugs	no	1d42715a-ac2b-4f90-bd23-beb63f9011d9
20	Female	Unemployed	Monthly		NO	Buy from the pharmacy		0	0	0	0	0	0	0	0	0	0	0		0	0	0	0	0		0	0	0	0	0	0			Increase budget allocation for buying medicines|Dispensers should decrease wastage during dispensing		3ffc3429-868b-40e4-b5df-72c8ee302026
24	Female	Student	Monthly		NO	Buy from the pharmacy		0	0	0	0	0	0	0	0	0	0	0		0	0	0	0	0		0	0	0	0	0	0			Scheduling early drug distribution to the hospital|Increase on the amount of drugs stocked		7144d453-8a15-4fa5-aaf9-6eaed9fea7a7
26	Female	security guard	Monthly		NO	buy from pharmacy|return to hospital another day		0	0	0	0	0	0	0	0	0	0	0		0	0	0	0	0		0	0	0	0	0	0			creating a contigency plan for emergencies or unexpected increases in demand	encourages patients to always save money for when they are faced with stock outs	9612af79-bfb3-4b20-b1b6-49f9e7defd09
28	Female	barber	Monthly		NO	buy from pharmacy		0	0	0	0	0	0	0	0	0	0	0		0	0	0	0	0		0	0	0	0	0	0			encourage rationing of medicines	encourages other people to buy frompharmacies	fce254db-c257-4f4b-a48c-654158701bfc
29	Female	Business	Monthly		NO	No response		0	0	0	0	0	0	0	0	0	0	0		0	0	0	0	0		0	0	0	0	0	0			Hospital should inform patients to come on specific dates	Improve sensitization on drug stock outs and give patients possible solutions	38c98431-0435-401c-9bc5-fff46ea507b6
32	Female	Security guard	Monthly		NO	Buy from the pharmacy|Return to the hospital on another day		0	0	0	0	0	0	0	0	0	0	0		0	0	0	0	0		0	0	0	0	0	0			Government should seek donations and partner with NGO's to manage mental health problems		ff8cafba-9ef8-4589-8694-5951d4b04868
32	Female	Hair dresser	Monthly		NO	No response		0	0	0	0	0	0	0	0	0	0	0		0	0	0	0	0		0	0	0	0	0	0			Proper consumption data capturing to help the hospital budget appropriately	Patients should report back to the hospital on their review dates because they are high chances of finding drugs available	63c687ba-8971-4baa-b183-c105734ef699
35	Female	cashier	Monthly		NO	buy from the pharmacy		0	0	0	0	0	0	0	0	0	0	0		0	0	0	0	0		0	0	0	0	0	0			encourages hospital to conduct regular surveys or feedback sessions with patients to identify medication needs		101c0ae0-3292-43f7-971a-3ed7bbe74748
65	Female	Unemployed	Monthly		NO	go to another government hospital or check back on another day		0	0	0	0	0	0	0	0	0	0	0		0	0	0	0	0		0	0	0	0	0	0			recommends increase in the number of facilities availing mental health services	encourages patients to visit othe government facilities when medicines are unavailable	ea883dcd-9392-42cb-a4dc-312f1ec8bdd0
19	Male	student	Monthly		NO	buy from pharmacies|return to facility on another day		0	0	0	0	0	0	0	0	0	0	0		0	0	0	0	0		0	0	0	0	0	0			encouraes rationing of medicines	buy from pharmacies when faced with drug stockouts	0aad92dc-8599-45b3-9eaa-be111abe6803
20	Male	Student	Monthly		NO	No response		0	0	0	0	0	0	0	0	0	0	0		0	0	0	0	0		0	0	0	0	0	0			Increase communication between health care providers and pharmacistx to anticipate medication requirements		5d831379-72e1-49bf-a763-a54bfed8c6fa
26	Male	mechanic	Monthly		NO	i would seek for medicines from other goverment facilities		0	0	0	0	0	0	0	0	0	0	0		0	0	0	0	0		0	0	0	0	0	0			building new facilities to minimize the number of patients in one hospital	the dispensers should give more advice to the patients	69708d5c-46c6-4c6c-9df4-8a34c4896d14
29	Male	computer technician	Monthly		NO	no response		0	0	0	0	0	0	0	0	0	0	0		0	0	0	0	0		0	0	0	0	0	0			encourages utilization of technologies such as automated dispensing systems to streamline medication distributuion	encourages patients to always consult with their doctors for possible alternatives available	0d88878e-2e27-486f-b046-a5a6b2994c29
30	Male	Builder	Monthly		NO	Wait until drugs are available		0	0	0	0	0	0	0	0	0	0	0		0	0	0	0	0		0	0	0	0	0	0			Stock more medicines to ensure long term availability	Be patient and wait for drugs to be available	8463c93d-ea2d-40fd-9ce2-d841751de766
32	Male	barber	Monthly		NO	no response		0	0	0	0	0	0	0	0	0	0	0		0	0	0	0	0		0	0	0	0	0	0			advises facilities to develop systems that monitor stock levels at all levels of the facility	go buy from pharmacy	159d8a4a-204b-4ee6-9ba9-89d26a5443d2
34	Male	Boda Boda	Monthly		NO	Buy from pharmacy		0	0	0	0	0	0	0	0	0	0	0		0	0	0	0	0		0	0	0	0	0	0			Increase budget allocation to purchase mental health medicines	Patients should save money so that they can purchase medicines when there are stock outs	b07c90dd-2344-415e-abf2-0902732403b5
40	Male	farmer	Monthly		NO	i would skip a dose and wait		0	0	0	0	0	0	0	0	0	0	0		0	0	0	0	0		0	0	0	0	0	0			informing partients early enogh about drug stockouts to avoid panic		0034e58b-bbc8-4cfb-b65e-15063d24f37d
52	Male	farmer	Monthly		NO	no response		0	0	0	0	0	0	0	0	0	0	0		0	0	0	0	0		0	0	0	0	0	0			encourages the hospital to categorize patients into groups and send messages to those groups when their class of drugs is available	encourages seeking for alternative medicines	018787f7-61af-48bc-8cfd-85d6742d9475
69	Male	Retired	Monthly		NO	No response		0	0	0	0	0	0	0	0	0	0	0		0	0	0	0	0		0	0	0	0	0	0			Improve on the quality of medicine distribution|Stocking more drugs	There should be improved communication doctors and patients	7d3bbb3c-6277-4199-83d1-21c2e77baada
